# Supplementary material for: Emerging Glass Industry Patterns in Late Antiquity Balkans and Beyond: New Analytical Findings on Foy 3.2 and Foy 2.1 Glass Types
Source: Materials (Basel). 2022 Jan 30;15(3):1086. doi: 10.3390/ma15031086 (PMC8839748; doi:10.3390/ma15031086)
Supplement: Supplementary file 1 [file materials-15-01086-s001.zip]

Archive with 2 entries (2 files):
- Fe-rich Foy 2.1 correl.xlsx
- Foy 3.2 recycling.xlsx
