# Supplementary material for: Emerging Glass Industry Patterns in Late Antiquity Balkans and Beyond: New Analytical Findings on Foy 3.2 and Foy 2.1 Glass Types
Source: Materials (Basel). 2022 Jan 30;15(3):1086. doi: 10.3390/ma15031086 (PMC8839748; doi:10.3390/ma15031086)
Supplement: Supplementary file 1 [file materials-15-01086-s001.zip › Fe-rich Foy 2.1 correl.xlsx]

## Sheet: HI (n=47)
	place	original group	type	colour	pca id	sample id	date	Na2O	MgO	Al2O3	SiO2	K2O	CaO	TiO2	MnO	Fe2O3	NiO	CuO	ZnO	SrO	ZrO2	SnO2	Sb2O3	PbO
	Jelica	Jel 2	windowpane	yellow-green	11	15	6th-early 7th c.	16.7	1.63	2.63	66.4	1.01	7.19	0.144	1.72	1.54		91.6	46.6	824	87.7	0	0	119
	Jelica	gw3	28	28	goblet foot	green	Foy 2.1 HI	18.67	1.518	3.012	65.29	0.8536	6.681	0.1387	0.7001	1.963	11.9	85.9	36.6	710	124	0	0	121
			36	36	goblet foot	greenish	Foy 2.1 HI	19.6	1.49	2.405	64.09	1.221	7.593	0.1348	0.774	1.493	6.17	78.8	37.3	694	115	0	0	106
			42	23b1	beaker bottom	greenish	Foy 2.1 HI	18.83	1.945	2.73	63.77	0.9125	7.658	0.1464	0.917	1.906	7.22	102	35.1	747	124	0	0	155
			43	23b2	beaker wall	greenish	Foy 2.1 HI	18.91	1.932	2.914	64.24	0.929	7.288	0.1453	0.7711	1.883	11.8	100	38.9	694	101	0	123	132
	Caričin Grad					159-162	6th-early 7th c.	20.21	1.27	2.38	65.04	1.06	6.86	0.15	0.56	1.97758	0	100		400			400	100
	Krefeld-Gellep		Frankish			Gel 16	2nd half 5th-beg. 6th	15.43	0.85	2.17	70.2	0.67	6.49	0.11	0.96	1.38875
			Frankish			Gel 21 rot	7th	16.43	0.91	2.18	58.5	0.83	7.25	0.17	0.68	1.93314
			Frankish			Gel 23	6th/7th	14.31	1.65	2.3	67.82	1.51	8.64	0.13	1.43	1.46652
	Crypta Balbi				gw	CB 19	7th	18.8	1.03	2.44	64.8	0.64	6.74	0.17	1.05	1.59		0.19		640	120	0.1	0.05	0.68
	Bulg. 6th c. comp.	Foy 2.1	goblet		32	ODR 10	t.a.q. ca AD 610	17.5	1.43	2.53	66.3	0.86	7.15	0.24	1.07	1.66		68	34	722	163	18	67	70
	Bordeaux	Foy 2.1	raw	green	4	VRR77	7th-8th	18.55	1.09	2.49	65.98	0.75	6.84	0.15	0.72	1.77		135.191		655.158	124.272		37.1987	219.752
	Nabeul	Foy 2.1	goblet	greenish	26	VRR154	end 7th c.	18.94	1.23	2.55	63.38	0.81	7.28	0.17	1.33	1.88
	Gémenos	Foy 2.1	lamp	yellowish	29	VRR185	not dated	20.26	1.25	2.71	64.15	0.87	6.57	0.14	1.48	1.63		75.1063		785.244	110.764		128.867	73.2507
	Gémenos	Foy 2.1	lamp	yellowish	30	VRR186	not dated	20.65	1.26	2.5	63.15	0.85	7.74	0.15	0.43	1.76		71.351		746.218	125.623		108.939	101.258
	Gémenos	Foy 2.1	lamp	yellowish	31	VRR188	not dated	17.15	1.37	2.8	65.39	0.95	8.35	0.17	1.63	1.86		116.415		937.799	136.429		138.166	148.656
	Maguelone	Foy 2.1	otpadak			VRR362	fin du VIe siècle	17.52	1.24	2.7	65.31	0.87	7.75	0.17	1.69	1.3		65		646	98		48	81
	Nabeul	Foy 2.1	goblet			VRR385	courant du VIe s.	18.32	1.47	2.75	62.93	0.98	8.45	0.17	2.1	1.42		97		910	97		78	145
	Bulg. Fe-rich	stemmed goblet Isings 111/lamp ?				G 50	ca AD 410-470 ?	17.4	1.06	2.52	66.1	0.75	8.09	0.14	1.5	1.35		85	41	844	107	22	188	158
	rest	window pane				G 70	ca AD 540-580	18.6	1.16	2.66	65.4	0.61	7.16	0.17	1	1.68		93	40	796	131	22	115	172
		stemmed goblet Isings 111				G 79	ca AD 410-470 ?	17.1	1.09	2.63	65.3	0.78	7.37	0.15	0.99	1.41		111	38	719	106	28	101	270
		window pane				G 87	ca AD 410-470 ?	18	1.18	2.61	64.9	0.75	7.2	0.14	0.97	1.65
		stemmed goblet Isings 111				SER 39	6th c.	18.2	1.32	2.87	64.6	0.99	6.95	0.16	1.88	1.69		131	67	903	119	25	18	116
		stemmed goblet Isings 111				ODR 5	t.a.q. ca AD 610	18.4	1	2.65	66.3	0.83	7.4	0.13	0.77	1.3		117	38	661	94	37	96	219
		stemmed goblet Isings 111				ODR 6	t.a.q. ca AD 610	16.7	1.08	2.71	67.2	0.72	7.71	0.14	0.95	1.5		100	32	737	106	23	94	215
		stemmed goblet Isings 111				ODR 8	t.a.q. ca AD 610	18.4	1.26	2.96	66	0.8	7.23	0.16	0.46	1.52		58	34	682	105	17	126	103
		stemmed goblet Isings 111				ODR 9	t.a.q. ca AD 610	17.3	1.09	2.63	66.7	0.8	7.44	0.15	1.03	1.54		102	34	727	102	21	91	181
		stemmed goblet Isings 111				ODR 12	t.a.q. ca AD 610	18.2	1.17	2.66	65.4	0.79	7.05	0.14	1.51	1.85		87	49	857	106	17	113	99
		stemmed goblet Isings 111				ODR 26	t.a.q. ca AD 610	18.9	1.05	2.53	65.4	0.81	7.42	0.14	0.95	1.52		107	44	728	100	24	87	187
		lamp base ? (cf. ODR 54 - Fig.2.)				ODR 32	t.a.q. ca AD 610	17.6	1.13	2.64	66.3	0.73	7.31	0.14	1.07	1.87		134	44	710	97	19	99	357
		lamp base ? (cf. ODR 54 - Fig.2.)				ODR 33	t.a.q. ca AD 610	17.4	1.07	3.05	65.9	0.7	8.43	0.14	0.88	1.37		108	36	763	115	35	112	226
		lamp base ? (cf. ODR 54 - Fig.2.)				ODR 34	t.a.q. ca AD 610	17.8	1.11	3.15	65.7	0.74	7.81	0.15	0.83	1.56		112	43	720	115	27	126	229
		lamp base ? (cf. Băjenaru and Bâltâc 2000-2001, Pl. X/8)				ODR 54	t.a.q. ca AD 610	18.2	1.07	2.74	65.1	0.8	7.65	0.16	0.95	1.62
		lamp with tubular base				ODR 37	t.a.q. ca AD 610	18.3	1.08	2.93	65.5	0.74	7.86	0.14	0.87	1.4		128	47	726	110	24	121	222
		lamp with tubular base (cf. ODR 37 - Fig.2.)				ODR 38	t.a.q. ca AD 610	16.3	1.14	3.16	65.7	0.73	9.08	0.16	1.06	1.54		117	39	822	130	30	91	339
		lamp with tubular base (cf. ODR 37 - Fig.2.)				ODR 39	t.a.q. ca AD 610	18.3	1.16	2.76	65.2	0.75	7.54	0.15	1.04	1.97		135	53	726	109	48	105	235
		lamp with tubular base				ODR 46	t.a.q. ca AD 610	19.8	1.26	3.18	63.3	0.87	6.75	0.17	0.43	1.68
		lamp with tubular base				ODR 47	t.a.q. ca AD 610	18.2	1.09	2.81	64.6	0.87	7.55	0.15	0.73	1.4
		lamp/Isings 111 ? (cf. Băjenaru and Bâltâc 2000-2001, Fig. 3, Fig. 4/1)				ODR 50	t.a.q. ca AD 610	18.4	1.06	2.71	64.5	0.81	7.57	0.15	0.95	1.58
		flask (cf. Băjenaru and Bâltâc 2000-2001, Fig. 4/5)				ODR 52	t.a.q. ca AD 610	17.6	1.05	2.8	66	0.82	7.67	0.15	1.13	1.39
	Visighotic Spain	Foy 2.1 high Fe	Bowl	Greenish		CON 022	525-575	18.233	1.33073	2.59736	65.3547	0.851334	7.4575	0.201419	1.1791	1.44389	18.5369	46.0681	35.2286	596.945	109.182	3.91899	68.7254	67.0542
	Visighotic Spain	Foy 2.1 high Fe	Unknown	Greenish		CON 033	500-550	19.515	1.22898	2.44308	65.265	0.933058	6.99233	0.211789	0.719962	1.45992	17.0325	45.9968	33.2943	533.893	111.291	4.80698	50.7215	89.0501
	Visighotic Spain	Foy 2.1 high Fe	Unknown	Colourless		GO 075	570-620	18.734	1.23763	2.72062	65.5861	1.11817	7.05247	0.177193	0.645395	1.57404	18.2063	50.9458	32.592	533.983	89.4629	3.96206	48.6557	63.2193
	Visighotic Spain	Foy 2.1 high Fe	Beaker? Bottle?	Colourless / greenish		GO 058	570-620	18.3159	1.34705	2.98855	64.8149	1.29273	7.11901	0.187103	0.858639	1.89081	22.1715	53.6252	37.6014	555.197	92.5245	5.15821	64.6477	70.2219
	Visighotic Spain	Foy 2.1 high Fe	Dish	Greenish		CON 018	500-550	18.0861	1.31832	3.30635	65.1263	0.970524	7.45561	0.172235	0.447138	1.91891	21.5183	64.7276	48.2239	605.979	79.8797	5.17938	118.061	191.31
	Visighotic Spain	Foy 2.1 high Fe	Unknown	Colourless		GO 089	570-620	16.6471	1.51883	2.60405	64.6253	0.944109	8.37575	0.228808	1.85929	1.94566	26.0304	66.1583	38.56	697.509	119.476	5.81848	34.9075	92.1335
	Visighotic Spain	Foy 2.1 high Fe	Unknown	Colourless		GO 088	570-620	16.668	1.50017	2.58598	64.6704	0.946649	8.3627	0.228546	1.8388	1.94868	26.294	65.6345	38.4369	697.114	118.616	5.91342	35.1682	93.3968
						MEAN	n=47	18.0442	1.2495	2.69781	65.1762	0.868568	7.48033	0.159283	1.05342	1.63815	15.5733	89.3165	40.3944	714.947	111.089	15.7286	87.3813	150.459
						STD		1.21356	0.232033	0.248808	1.5882	0.166919	0.570847	0.0267159	0.417806	0.211688	8.25429	30.2368	7.44176	110.019	15.826	13.188	70.4127	78.3812
							n=47	Na2O	MgO	Al2O3	SiO2	K2O	CaO	TiO2	MnO	Fe2O3	NiO	CuO	ZnO	SrO	ZrO2	SnO2	Sb2O3	PbO
							Na2O	1	0.00429058	0.0228095	-0.164367	-0.0041237	-0.214979	0.000107857	-0.154573	0.0373748	-0.735961	-0.0398056	7.63272e-05	-0.129783	-0.000322854	-0.0800702	0.046983	-0.14627
						>0.8		MgO	1	0.0168506	-0.0173248	0.334086	0.0261196	0.0540977	0.0551777	0.139925	-0.0554504	-0.0170265	-0.00763461	0.00306923	0.00829024	-0.437672	-0.0769279	-0.123206
						0.6-0.8			Al2O3	1	-0.000286686	-0.00820004	0.0337743	0.000278143	-0.0245557	0.00366263	0.102619	0.0426881	0.0429104	0.0323379	-0.0340823	0.0317983	-0.000157046	0.120724
						0.4-0.6				SiO2	1	-0.0049384	1.29255e-05	-0.0691785	0.0035859	-0.160626	0.08743	0.0428414	-0.040229	-0.00556215	-0.00474073	0.20328	0.0110502	0.138767
											K2O	1	0.0216603	0.0198079	0.0166939	0.0170711	-0.00739673	-0.0622364	-0.000704074	-0.088785	-0.074899	-0.303966	-0.00794897	-0.212007
												CaO	1	0.0146953	0.139324	-0.0312488	0.266096	0.0499956	-0.0146801	0.158228	0.0145976	0.105439	0.000601491	0.147366
													TiO2	1	0.048179	0.071602	0.678339	-0.277853	-0.0545304	-0.0567336	0.112017	-0.107339	-0.0478586	-0.198996
														MnO	1	-0.00346153	0.342635	0.00271468	0.184661	0.348112	0.00277516	-6.59636e-06	-0.0532738	-0.0257388
															Fe2O3	1	0.000914058	0.0029507	0.0563774	-0.0137666	0.0362091	-0.105131	0.00707132	-0.00950273
																NiO	1	-0.505576	0.0777731	0.036092	-0.0844169	0.883642	-0.198546	-0.0448992
																	CuO	1	0.266971	0.174494	0.0023096	0.455994	0.0517237	0.607783
																		ZnO	1	0.269262	-0.0176463	0.0907863	0.000802049	0.026166
																			SrO	1	0.0887247	0.160319	-0.0455227	0.064026
																				ZrO2	1	0.0068382	-0.0103123	-0.00715607
																					SnO2	1	0.337826	0.433958
																						Sb2O3	1	0.028534
																							PbO	1

## Sheet: VHI (n=74)
	place	original group	type	colour	pca id	sample id	date	Na2O	MgO	Al2O3	SiO2	K2O	CaO	TiO2	MnO	Fe2O3	NiO	CuO	ZnO	SrO	ZrO2	SnO2	Sb2O3	PbO
	Jelica	Jel 3	windowpane	yellow-green	1	5	6th-early 7th c.	16.8	1.67	2.73	65	1.24	7.3	0.15	1.25	2.77	0	131	41.3	706	113	0	0	148
	Jelica	Jel 3	windowpane	yellow-green	2	9	6th-early 7th c.	16.9	1.76	2.65	65.2	1.04	7.28	0.147	1.23	2.73	5.58	155	43.6	699	103	0	0	137
	Jelica	Jel 3	windowpane	yellow-green	3	32	6th-early 7th c.	16.8	1.13	2.72	65.2	1.02	7.52	0.161	1.31	2.95	5.3	148	44.3	733	110	0	0	176
	Jelica	outlier	windowpane	green	1	10	6th-early 7th c.	17	1.48	2.94	64.5	1.1	8.82	0.174	0.572	2.26	0	128	34.8	762	150	0	159	136
	Caričin Grad					314	6th-early 7th c.	19.12	1.15	2.42	64.94	0.87	7.15	0.16	1.11	2.37754	100	200		400			300	200
	Krefeld-Gellep		Frankish			Gel 20	6th	19.52	1.21	2.47	62.32	0.84	7.28	0.19	1.66	2.24422		0						0
			Frankish			Gel 25	6th	16.45	1.23	2.5	66.52	0.84	7.01	0.12	1.27	2.34421		0						0
	Koln					81-8	6th	16.4	0.9	3	68.27	1.24	8.36		1.19	1.89981
						81-9	6th	14.52	1.07	3.83	69.83	1.11	7.68		1.01	2.81083
	Crypta Balbi					Fe-rich Foy 2.1	CB 25	18.4	1.14	2.39	63.4	0.85	6.76	0.16	0.83	2.72		140	0	610	110	0	0	0
						Fe-rich Foy 2.1	CB 26	18.4	1.12	2.4	64	0.88	6.72	0.16	0.86	2.83		140	0	620	110	0	0	200
						Fe-rich Foy 2.1	CB 30	19.1	1.17	2.39	62.4	0.84	6.93	0.16	0.86	2.78		150	0	640	130	0	0	0
	Jelica	gw4	3	3	vessel foot	green	Foy 2.1 VHI	17.27	2.016	2.451	64.69	0.9462	7.732	0.149	0.8447	2.774	7.08	119	29.9	653	128	0	0	91.5
			4	4	lamp handle	olive-green	Foy 2.1 VHI	16.62	1.862	2.453	65.06	1.288	7.591	0.1509	1.201	2.695	10.5	119	44.1	766	147	0	0	102
			8	7	goblet foot	green	Foy 2.1 VHI	18.26	2.041	2.717	63.79	0.9128	7.174	0.1465	1.027	2.762	10.4	107	41.7	849	141	0	0	147
			9	8	lamp bottom	olive	Foy 2.1 VHI	17.36	1.819	2.607	65.38	0.9914	7.038	0.1415	0.9195	2.655	13.6	115	35.8	720	151	0	0	173
			20	19	goblet foot	green	Foy 2.1 VHI	16.51	1.177	3.397	65.96	1.379	7.056	0.1438	0.8634	2.644	8.02	94.4	34.2	637	123	0	0	160
			29	29	vessel rim	olive	Foy 2.1 VHI	16.5	1.477	2.789	64.91	1.207	7.449	0.1598	1.335	3.081	15.4	113	41.6	761	139	0	0	160
	Cyprus Jeroskipou	HLIMT?			1	ID817e	400-650	19.4	1.23	3.22	64.2	0.79	6.5	0.17	1.1	2.4	37.1397	94.7909	55.369	724.405	112.804	10.63	102.015	127.835
	Jelica	HLIMT?			2	ID828	400-650	18.4	1.27	2.74	64.1	0.84	6.9	0.17	1.07	3.54	28.4102	131.351	52.3592	662.265	110.891	9.14097	82.8377	109.982
	Serdica	Bulg. Fe-rich	goblet		6	SER 36	disturbed residual context	14.8	1.45	3.32	64.4	0.83	8.32	0.19	1.86	3.51	44	179	53	926	152	22	88	114
	Serdica	Bulg. Fe-rich	goblet		7	SER 38	6th c.	18.6	1.39	2.89	64	0.81	7.18	0.17	0.78	2.5	26	118	41	732	124	42	144	288
	Serdica	Bulg. Fe-rich	goblet		9	SER 40	6th c.	16.4	1.36	3.08	64.4	0.84	8.26	0.19	1.34	2.86	35	163	48	822	151	26	48	269
	Odartsi	Bulg. Fe-rich	goblet		16	ODR 20	t.a.q. ca AD 610	17	1.32	3.14	63.8	0.74	7.99	0.18	1.39	3.13	39	144	48	845	132	19	278	197
	Odartsi	Bulg. Fe-rich	goblet		18	ODR 27	t.a.q. ca AD 610	17	1.21	2.79	65.5	0.8	7.85	0.16	0.94	2.42	25	116	43	744	115	29	93	194
	Dichin	Bulg. Fe-rich	goblet		2	G 69	ca AD 540-580	20.1	1.14	2.51	63.8	0.58	6.68	0.15	1.07	2.21	33	79	42	782	128	17	119	73
	Odartsi	Bulg. Fe-rich	goblet		15	ODR 18	t.a.q. ca AD 610	18.1	1.23	2.79	64.2	0.86	8.27	0.17	0.93	2.19	31	81	41	896	123	18	353	100
	Bordeaux	Foy 2.1	raw	yellowish	5	VRR 78	8th-9th	18.36	1.18	2.56	65.31	0.68	6.87	0.15	1.1	2.44		194.025		643.332	114.816		47.8269	331.782
	Bordeaux	Foy 2.1	raw	yellowish	6	VRR 79	6th-t7h	17.6	1.38	2.85	64.86	0.99	6.99	0.16	1.67	3.5		153.968		707.193	114.816		124.881	653.87
	Marseille	Foy 2.1	raw	yellowish	28	VRR 175	6th	16.43	1.38	2.81	64.66	1.02	7.94	0.18	1.55	2.85
	Gémenos	Foy 2.1	goblet	green	32	VRR 189	not dated	19.41	1.35	2.74	63.31	0.78	6.89	0.17	1.45	2.31		142.702		789.974	125.623		49.1554	222.984
	Nabeul	Foy 2.1	goblet	green-yellow	45	VRR382	5th-early 8th	18.24	1.36	2.65	64.56	0.94	7.08	0.14	1.13	3.47		140.198		657.524	106.712		94.3252	100.181
	Nabeul	Foy 2.1	goblet	green-yellow	47	VRR384	late 5th-7th	18.15	1.37	2.71	63.35	0.93	7.01	0.17	1.23	2.71		101.394		713.106	122.921		179.351	91.5633
	Sidi Jdidi	Foy 2.1	lamp	yellowish	50	VRR459	6th-7th	19.73	1.28	2.71	63.53	0.85	7.08	0.15	1.56	2.35		106.401		819.539	116.167		168.722	96.9494
	Byzantine glass weights			olive green	BM 1874,0311.4	bust & inscription	6th - 7th	18.1	1.32	2.7	64.1	0.86	8.09	0.15	1.01	2.32	32.832	94.8843	48.7926	780.514	113.736	9.59814	150.123	110.953
	Fe-rich Foy 2			olive green	BM 1882,0510.34	cruciform monogram	6th - 7th	17.4	1.47	3.05	62.3	0.96	8.32	0.17	1.31	3.63	37.9222	124.051	65.5962	800.618	124.542	8.68403	217.878	74.3279
				olive green	BM 1891,0512.11	bust & inscription	541/542 546/547	17.5	1.08	2.7	65.7	0.73	6.72	0.15	1.12	3.06	35.6316	113.661	58.9992	649.245	115.627	9.25535	48.3583	66.4642
				olive green	BM 1923,1107.1	cruciform monogram	6th - 7th	18.1	1.28	2.75	64.7	0.85	7.1	0.16	1.02	2.66	33.341	99.5159	47.6724	661.071	122.246	4.64672	49.1554	47.182
				olive green	BM 1980,0611.33	cruciform monogram	6th - 7th	19	1.3	2.84	63.9	0.82	7.18	0.16	0.95	2.55	29.1416	99.0152	50.0373	678.81	116.302	4.98951	119.833	69.9113
				olive green	BM 1980,0611.55	bust & inscription	6th - 7th	16.7	1.57	2.62	63.8	1.25	7.78	0.22	1.66	2.92	40.2128	131.436	59.7461	778.148	150.747	6.55111	185.993	84.0228
				olive green	BM 1980,0611.75	S	6th - 7th	17.2	1.36	2.91	64.7	0.77	7.68	0.18	0.95	3.02	31.0504	123.174	53.1491	698.914	126.838	11.3375	232.492	107.614
				olive green	BM 1986,0406.12	bust & inscription	541/542 546/547	16.1	1.52	2.88	63.2	1.18	9.15	0.18	1.26	3.23	51.284	336.727	68.708	1011.12	131.431	17.1395	96.8494	733.584
				olive green	BM 1986,0406.13	bust & inscription	6th - 7th	15.4	1.23	2.73	66.7	0.99	7.42	0.18	0.87	3.28	25.1966	103.021	51.0331	646.88	136.159	5.3323	189.979	39.857
				olive green	BM 1987,0703.8	cruciform monogram	6th - 7th	17.5	1.13	2.64	65.5	0.83	6.65	0.15	1.12	3.13	37.1587	170.241	54.5183	645.698	112.655	7.43983	50.2182	213.289
				olive green	BM 1987,0703.9	cruciform monogram	6th - 7th	18.1	1.26	2.67	64.6	0.84	7.23	0.16	1.01	2.73	34.2318	112.659	49.6639	698.914	119.949	5.26882	50.0853	63.5557
				olive green	BM 1987,0703.10	cruciform monogram	6th - 7th	19.1	1.25	2.7	63.6	0.81	7.46	0.14	1.36	2.28	43.2669	96.3864	54.2693	760.41	106.847	7.18591	31.7517	57.7388
				olive green	BM 1987,0703.13	cruciform monogram	600-625	19	1.12	2.66	64.3	0.75	7.19	0.16	0.98	2.53	30.1596	83.1177	49.0416	662.254	111.71	7.99845	168.722	78.4213
				blue-green	BM 1990,0601.16	bust & box monogram	after 582	18.3	1.28	3.05	64.3	0.96	7.2	0.16	0.85	2.48	32.4502	86.9982	49.0416	700.097	107.387	7.46522	267.033	82.1916
				olive green	BM 1990,0601.19	bust & inscription	6th - 7th	18.5	1.23	2.65	63.3	0.89	8.03	0.16	1.09	2.83	32.5775	104.398	52.2778	759.227	123.596	7.5287	38.3943	73.4661
				olive green	BM 1990,0601.20	bust & inscription	6th - 7th	18.5	1.3	2.58	64.1	0.88	7.8	0.15	1.04	2.37	33.7228	97.2627	54.1449	747.401	114.141	8.06193	159.423	103.736
				aqua bluish	BnF AA de Clercq 7	box monogram	6th	16.6	1.43	3.58	64.5	0.83	7.81	0.18	1.09	2.64	42.7579	90.8786	59.4971	794.705	125.758	4.73559	324.16	102.012
				yellowish green	BnF AA VA 17	cruciform monogram	6th - 7th	16	1.44	3.32	64.5	1.53	8.23	0.17	0.98	2.35	36.0134	49.1946	66.7164	892.86	129.81	12.2008	354.716	144.347
				amber	BnF Froehner verre 13	bust & inscription	541/542 546/547	15.1	1.3	2.76	65.9	1	7.78	0.17	1.84	3	43.776	168.989	74.5581	884.582	124.137	9.92823	42.1142	117.417
				yellowish green	BnF Froehner verre 26	cruciform monogram	600-625	19	1.09	2.7	65	0.79	7.26	0.15	0.7	2.02	23.2878	65.9684	39.3328	662.254	120.76	5.77666	203.264	58.2774
				yellowish green	BnF Froehner verre 29	cruciform monogram	6th - 7th	18.1	1.31	2.65	64.2	0.88	7.81	0.15	1.09	2.39	35.5043	100.267	54.0204	778.148	115.897	8.81099	168.722	117.417
				yellowish green	BnF Froehner verre 30	cruciform monogram	6th - 7th	17.4	1.12	2.63	66	0.81	6.49	0.15	1.09	2.93	36.3951	175.248	52.0289	627.959	115.492	7.28747	50.2182	218.675
				yellowish green	BnF Froehner verre 7	bust & inscription	6th - 7th	17.8	1.09	2.48	66.8	0.7	6.74	0.15	0.97	2.03	30.0323	74.1049	141.897	669.35	125.352	4.93872	156.766	45.4585
				yellowish green	BnF reg M 4416	bust & inscription	6th - 7th	16.8	1.15	2.7	65.8	0.89	6.81	0.15	1.29	3.07	40.8491	181.507	55.6385	693.002	118.193	7.18591	48.3583	214.366
				yellowish green	BnF reg N 4262	bust & inscription	6th - 7th	18.1	1.33	2.71	64	0.9	8.06	0.16	1.08	2.31	35.5043	94.0081	51.282	813.626	122.381	10.3472	174.037	136.806
				yellowish green	BnF Schlumberger 3979	cruciform monogram	600-625	16.2	1.36	2.79	65.2	0.94	7.54	0.16	1.44	2.92	39.831	125.177	71.4463	794.705	131.836	7.2113	34.1431	335.014
				yellowish green	BnF Schlumberger 3983	cruciform monogram	612	18.7	1.34	2.81	63.9	0.91	7.09	0.15	1.37	2.21	42.3762	83.4932	58.0035	813.626	109.954	6.63998	215.221	35.1172
				yellowish green	BnF Schlumberger 3994	bust & inscription	565-578	16.8	1.37	2.83	64.4	1.07	7.81	0.16	0.92	3.26	28.378	157.723	57.3811	708.375	122.111	9.58544	176.694	117.417
	Visighotic Spain	Foy 2.1 high Fe	Deep dish	Yellowish		CON 020	525-575	19.1528	1.14292	2.65695	64.162	0.832582	7.54234	0.154981	1.18361	1.99672	27.9368	59.7077	39.3184	631.293	87.9869	3.86519	18.2908	60.4297
	Visighotic Spain	Foy 2.1 high Fe	Unknown	Colourless		GO 059	570-620	17.9962	1.25386	3.1267	64.0771	0.864096	7.70568	0.146932	1.44633	2.04058	29.2067	68.2996	52.207	654.039	81.5405	3.92545	139.49	70.4483
	Visighotic Spain	Foy 2.1 high Fe	Dish/bowl	Greenish		GO 016	570-620	18.4693	1.27128	2.80405	63.6935	0.816468	8.42896	0.156862	0.911808	2.19447	23.0479	74.1424	42.2705	701.357	90.6554	8.49571	50.3599	110.71
	Visighotic Spain	Foy 2.1 high Fe	Dish	Greenish		CON 050	500-550	15.7096	1.17536	2.6237	66.7653	0.931581	8.234	0.174095	1.03891	2.21027	21.4445	84.9131	38.7304	679.815	94.5298	6.22726	46.4306	96.7834
	Visighotic Spain	Foy 2.1 high Fe	Dish?	Greenish		GO 021	525/40-570	18.2518	1.29206	2.79697	63.6067	0.813078	8.39269	0.159606	1.02966	2.38556	25.4927	73.5538	43.1659	697.013	90.4975	7.85072	46.5454	99.4824
	Visighotic Spain	Foy 2.1 high Fe	Unknown	Olive green		GO 038	680-750	18.4873	1.29027	2.60168	63.7453	0.86464	8.15852	0.162174	1.036	2.39647	26.246	73.3886	40.6035	660.855	86.6528	6.91749	41.8324	82.4442
	Visighotic Spain	Foy 2.1 high Fe	Deep dish	Greenish		CON 021	500-550	18.3985	1.22942	2.65245	64.5914	0.813631	7.01138	0.15296	1.0774	2.70674	27.4285	78.5816	43.899	570.886	81.1495	4.49202	131.139	77.5909
	Visighotic Spain	Foy 2.1 high Fe	Dish	Greenish		CON 026	500-550	18.3656	1.22752	2.65323	64.516	0.816188	7.05491	0.155192	1.10353	2.74017	28.2636	80.6539	44.3365	576.621	82.7261	4.51566	132.135	80.3885
	Visighotic Spain	Foy 2.1 high Fe	Colourless	Unknown		GO 036	680-750	17.131	1.21186	2.86948	65.183	0.68356	7.27494	0.160441	1.29658	2.78698	26.3856	119.916	45.139	552.766	92.1483	5.74913	58.3255	121.252
	Visighotic Spain	Foy 2.1 high Fe	Beaker	Yellowish		GO 022	570-620	17.6381	1.14569	2.76965	65.1411	0.732843	6.78618	0.152604	1.38757	2.93352	28.5219	125.782	40.3932	523.491	85.3905	5.56368	54.4694	101.019
	Visighotic Spain	Foy 2.1 high Fe	Bowl?	Yellowish green		CON 040	475-525	17.2558	1.42689	2.85508	63.6733	0.980253	8.02188	0.178378	1.07265	3.25239	25.2118	87.1561	46.4716	640.077	95.8235	8.64314	113.808	63.2646
	Visighotic Spain	Foy 2.1 high Fe	Dish	Greenish		GO 087	570-620	17.2463	1.4139	2.87488	63.602	0.864671	8.06877	0.164806	1.12617	3.26931	26.2772	109.762	53.3858	635.949	91.1435	8.42949	65.7767	136.063
						MEAN	n=74	17.6331	1.31666	2.78025	64.6095	0.91227	7.48338	0.161007	1.14436	2.68623	29.7463	115.256	48.2813	715.319	117.067	7.91253	106.296	134.495
						STD		1.19005	0.206307	0.264673	1.22044	0.166948	0.586149	0.0148141	0.253555	0.411701	14.6481	46.9182	18.4287	99.1969	17.7115	7.60659	92.497	119.017
								Na2O	MgO	Al2O3	SiO2	K2O	CaO	TiO2	MnO	Fe2O3	NiO	CuO	ZnO	SrO	ZrO2	SnO2	Sb2O3	PbO
							Na2O	1	-0.0363189	-0.209735	-0.342892	-0.291021	-0.175628	-0.0847156	-0.0457158	-0.176522	0.0211263	-0.0939302	-0.057128	-0.096099	-0.125295	-0.00293335	0.00269711	-0.0552449
						>0.8		MgO	1	-0.000637744	-0.0663218	0.133769	0.0513308	0.00383575	0.00432695	0.0592459	-0.154184	0.0184319	-0.00176158	0.131539	0.180346	-0.023579	-0.0188233	0.0205481
						0.6-0.8			Al2O3	1	0.0598033	0.0807997	0.113451	0.109368	0.0067007	0.0175349	0.00104606	3.30598e-05	0.0487597	0.145075	0.0145363	0.0952576	0.14653	0.0262602
						0.4-0.6				SiO2	1	0.0449551	-0.0127712	-0.0858238	-0.00688774	-0.00296451	-0.0235685	0.000996123	0.0966575	-0.0704037	0.00130002	-0.0154292	-0.0182816	0.00330686
											K2O	1	0.126645	0.0247277	0.00180574	0.0178477	-0.073029	0.0157207	-6.53338e-05	0.084243	0.110818	-0.067561	1.78405e-05	0.0352213
												CaO	1	0.188911	0.0011874	-0.000498654	-0.000328092	0.00708167	0.0108017	0.272863	0.0180256	0.069155	0.0554011	0.0235196
													TiO2	1	0.0718288	0.0717131	0.0558577	0.0375473	0.00884263	0.112273	0.133415	0.147461	0.115747	0.0149475
														MnO	1	0.0672478	0.101319	0.0292004	0.107561	0.106584	0.00269396	0.0105564	-0.00802195	0.0402504
															Fe2O3	1	0.00131586	0.284519	0.000106428	0.00124101	0.0388075	0.00126127	-0.0241046	0.0936257
																NiO	1	0.0974537	0.216653	-0.000364969	8.19872e-05	0.198101	0.218945	0.0370344
																	CuO	1	5.11558e-06	0.0262469	0.104937	0.0247126	-0.041172	0.460807
																		ZnO	1	0.0896945	0.012567	0.0342858	0.11124	0.0186949
																			SrO	1	0.354305	0.165855	0.0404821	0.0782108
																				ZrO2	1	0.0226325	0.0111631	0.0337005
																					SnO2	1	0.119248	0.131659
																						Sb2O3	1	-0.00478476
																							PbO	1

## Sheet: VHILL (n=4)
	place	original group	type	colour	pca id	sample id	date	Na2O	MgO	Al2O3	SiO2	K2O	CaO	TiO2	MnO	Fe2O3	NiO	CuO	ZnO	SrO	ZrO2	SnO2	Sb2O3	PbO
	Jelica	Jel 3	windowpane	yellow-green	4	36	6th-early 7th c.	16.5	1.13	2.44	69	0.704	5.45	0.133	1.11	2.39	2.44	85.6	25.7	101	0	0	74.2	0
				olive green		BM 1980,0611.48		17.7	0.89	2.63	67.8	0.66	5.6	0.17	0.96	2.56	30.2869	67.3453	48.2947	545.177	132.782	0.87602	1.72708	4.11496
				yellowish green		BnF reg L 3725		17.7	0.92	2.73	67.5	0.63	5.15	0.16	1.26	2.75	39.4493	81.9911	53.5225	538.081	127.919	1.11724	4.13171	16.1582
				yellowish green		BnF reg N 4260	6th - 7th	17.8	0.98	2.86	67.2	0.66	5.51	0.18	1.09	2.59	36.7769	96.8871	57.0077	548.725	137.645	2.1964	0	29.408
						MEAN	n=4	17.425	0.98	2.665	67.875	0.6635	5.4275	0.16075	1.105	2.5725	27.2383	82.9559	46.1312	433.246	99.5863	1.04742	20.0147	12.4203
						STD		0.618466	0.106771	0.177106	0.788987	0.0304795	0.195	0.0202217	0.122882	0.147507	16.9739	12.1887	14.0836	221.541	66.5095	0.903972	36.1632	13.2388

## Sheet: ALL (n=125)
	reference	place	original group	type	colour	pca id	sample id	date	Na2O	MgO	Al2O3	SiO2	K2O	CaO	TiO2	MnO	Fe2O3	NiO	CuO	ZnO	SrO	ZrO2	SnO2	Sb2O3	PbO
	1	Jelica	Jel 2	windowpane	yellow-green	11	15	6th-early 7th c.	16.7	1.63	2.63	66.4	1.01	7.19	0.144	1.72	1.54		91.6	46.6	824	87.7	0	0	119
		Jelica	Jel 3	windowpane	yellow-green	1	5	6th-early 7th c.	16.8	1.67	2.73	65	1.24	7.3	0.15	1.25	2.77	0	131	41.3	706	113	0	0	148
			Jel 3	windowpane	yellow-green	2	9	6th-early 7th c.	16.9	1.76	2.65	65.2	1.04	7.28	0.147	1.23	2.73	5.58	155	43.6	699	103	0	0	137
			Jel 3	windowpane	yellow-green	3	32	6th-early 7th c.	16.8	1.13	2.72	65.2	1.02	7.52	0.161	1.31	2.95	5.3	148	44.3	733	110	0	0	176
			Jel 3	windowpane	yellow-green	4	36	6th-early 7th c.	16.5	1.13	2.44	69	0.704	5.45	0.133	1.11	2.39	2.44	85.6	25.7	101	0	0	74.2	0
			outlier	windowpane	green	1	10	6th-early 7th c.	17	1.48	2.94	64.5	1.1	8.82	0.174	0.572	2.26	0	128	34.8	762	150	0	159	136
	47	Jelica	gw3	goblet foot	green		28	6th-early 7th c.	18.67	1.518	3.012	65.29	0.8536	6.681	0.1387	0.7001	1.963	11.9	85.9	36.6	710	124	0	0	121
				goblet foot	greenish		36	6th-early 7th c.	19.6	1.49	2.405	64.09	1.221	7.593	0.1348	0.774	1.493	6.17	78.8	37.3	694	115	0	0	106
				beaker bottom	greenish		42	6th-early 7th c.	18.83	1.945	2.73	63.77	0.9125	7.658	0.1464	0.917	1.906	7.22	102	35.1	747	124	0	0	155
				beaker wall	greenish		43	6th-early 7th c.	18.91	1.932	2.914	64.24	0.929	7.288	0.1453	0.7711	1.883	11.8	100	38.9	694	101	0	123	132
		Jelica	gw4	vessel foot	green		3	6th-early 7th c.	17.27	2.016	2.451	64.69	0.9462	7.732	0.149	0.8447	2.774	7.08	119	29.9	653	128	0	0	91.5
				lamp handle	olive-green		4	6th-early 7th c.	16.62	1.862	2.453	65.06	1.288	7.591	0.1509	1.201	2.695	10.5	119	44.1	766	147	0	0	102
				goblet foot	green		8	6th-early 7th c.	18.26	2.041	2.717	63.79	0.9128	7.174	0.1465	1.027	2.762	10.4	107	41.7	849	141	0	0	147
				lamp bottom	olive		9	6th-early 7th c.	17.36	1.819	2.607	65.38	0.9914	7.038	0.1415	0.9195	2.655	13.6	115	35.8	720	151	0	0	173
				goblet foot	green		20	6th-early 7th c.	16.51	1.177	3.397	65.96	1.379	7.056	0.1438	0.8634	2.644	8.02	94.4	34.2	637	123	0	0	160
				vessel rim	olive		29	6th-early 7th c.	16.5	1.477	2.789	64.91	1.207	7.449	0.1598	1.335	3.081	15.4	113	41.6	761	139	0	0	160
	4	Caričin Grad		raw glass	green		159-162	6th-early 7th c.	20.21	1.27	2.38	65.04	1.06	6.86	0.15	0.56	1.97758	0	100		400			400	100
				raw glass			314	6th-early 7th c.	19.12	1.15	2.42	64.94	0.87	7.15	0.16	1.11	2.37754	100	200		400			300	200
	43	Krefeld-Gellep	Frankish	bottle	deep blue		Gel 16	2nd half 5th-beg. 6th	15.43	0.85	2.17	70.2	0.67	6.49	0.11	0.96	1.38875		2000						2000
			Frankish	sharp glass or droplet	olive-green		Gel 20	6th	19.52	1.21	2.47	62.32	0.84	7.28	0.19	1.66	2.24422		0						0
			Frankish	bead	greenish		Gel 21 rot	7th	16.43	0.91	2.18	58.5	0.83	7.25	0.17	0.68	1.93314		18500						38000
			Frankish	vessel fragment	olive-brownish		Gel 23	6th/7th	14.31	1.65	2.3	67.82	1.51	8.64	0.13	1.43	1.46652		0						0
			Frankish	vessel	pale green		Gel 25	6th	16.45	1.23	2.5	66.52	0.84	7.01	0.12	1.27	2.34421		0						0
	20	Koln					81-8	6th	16.4	0.9	3	68.27	1.24	8.36		1.19	1.89981
							81-9	6th	14.52	1.07	3.83	69.83	1.11	7.68		1.01	2.81083
	19	Crypta Balbi		lamp base	Yellow-green		CB 19	7th	18.8	1.03	2.44	64.8	0.64	6.74	0.17	1.05	1.59		0.19		640	120	0.1	0.05	0.68
				windopane	Yellow-green		CB 25	7th	18.4	1.14	2.39	63.4	0.85	6.76	0.16	0.83	2.72		140	0	610	110	0	0	0
				windopane	Yellow-green		CB 26	7th	18.4	1.12	2.4	64	0.88	6.72	0.16	0.86	2.83		140	0	620	110	0	0	200
				windopane	Yellow-green		CB 30	7th	19.1	1.17	2.39	62.4	0.84	6.93	0.16	0.86	2.78		150	0	640	130	0	0	0
	23	Cyprus Jeroskipou	HLIMT?			1	ID817e	400-650 AD	19.4	1.23	3.22	64.2	0.79	6.5	0.17	1.1	2.4	37.1397	94.7909	55.369	724.405	112.804	10.63	102.015	127.835
			HLIMT?			2	ID828	400-650 AD	18.4	1.27	2.74	64.1	0.84	6.9	0.17	1.07	3.54	28.4102	131.351	52.3592	662.265	110.891	9.14097	82.8377	109.982
	5	Dichin	Fe-rich	stemmed goblet Isings 111/lamp ?			G 50	ca AD 410-470 ?	17.4	1.06	2.52	66.1	0.75	8.09	0.14	1.5	1.35		85	41	844	107	22	188	158
				goblet		2	G 69	ca AD 540-580	20.1	1.14	2.51	63.8	0.58	6.68	0.15	1.07	2.21	33	79	42	782	128	17	119	73
				window pane			G 70	ca AD 540-580	18.6	1.16	2.66	65.4	0.61	7.16	0.17	1	1.68		93	40	796	131	22	115	172
				stemmed goblet Isings 111			G 79	ca AD 410-470 ?	17.1	1.09	2.63	65.3	0.78	7.37	0.15	0.99	1.41		111	38	719	106	28	101	270
				window pane			G 87	ca AD 410-470 ?	18	1.18	2.61	64.9	0.75	7.2	0.14	0.97	1.65
	5	Odartsi	Fe-rich	goblet		32	ODR 10	t.a.q. ca AD 610	17.5	1.43	2.53	66.3	0.86	7.15	0.24	1.07	1.66		68	34	722	163	18	67	70
				stemmed goblet Isings 111			ODR 12	t.a.q. ca AD 610	18.2	1.17	2.66	65.4	0.79	7.05	0.14	1.51	1.85		87	49	857	106	17	113	99
				goblet		15	ODR 18	t.a.q. ca AD 610	18.1	1.23	2.79	64.2	0.86	8.27	0.17	0.93	2.19	31	81	41	896	123	18	353	100
				goblet		16	ODR 20	t.a.q. ca AD 610	17	1.32	3.14	63.8	0.74	7.99	0.18	1.39	3.13	39	144	48	845	132	19	278	197
				stemmed goblet Isings 111			ODR 26	t.a.q. ca AD 610	18.9	1.05	2.53	65.4	0.81	7.42	0.14	0.95	1.52		107	44	728	100	24	87	187
				goblet		18	ODR 27	t.a.q. ca AD 610	17	1.21	2.79	65.5	0.8	7.85	0.16	0.94	2.42	25	116	43	744	115	29	93	194
				lamp base ? (cf. ODR 54 - Fig.2.)			ODR 32	t.a.q. ca AD 610	17.6	1.13	2.64	66.3	0.73	7.31	0.14	1.07	1.87		134	44	710	97	19	99	357
				lamp base ? (cf. ODR 54 - Fig.2.)			ODR 33	t.a.q. ca AD 610	17.4	1.07	3.05	65.9	0.7	8.43	0.14	0.88	1.37		108	36	763	115	35	112	226
				lamp base ? (cf. ODR 54 - Fig.2.)			ODR 34	t.a.q. ca AD 610	17.8	1.11	3.15	65.7	0.74	7.81	0.15	0.83	1.56		112	43	720	115	27	126	229
				lamp with tubular base			ODR 37	t.a.q. ca AD 610	18.3	1.08	2.93	65.5	0.74	7.86	0.14	0.87	1.4		128	47	726	110	24	121	222
				lamp with tubular base (cf. ODR 37 - Fig.2.)			ODR 38	t.a.q. ca AD 610	16.3	1.14	3.16	65.7	0.73	9.08	0.16	1.06	1.54		117	39	822	130	30	91	339
				lamp with tubular base (cf. ODR 37 - Fig.2.)			ODR 39	t.a.q. ca AD 610	18.3	1.16	2.76	65.2	0.75	7.54	0.15	1.04	1.97		135	53	726	109	48	105	235
				lamp with tubular base			ODR 46	t.a.q. ca AD 610	19.8	1.26	3.18	63.3	0.87	6.75	0.17	0.43	1.68
				lamp with tubular base			ODR 47	t.a.q. ca AD 610	18.2	1.09	2.81	64.6	0.87	7.55	0.15	0.73	1.4
				stemmed goblet Isings 111			ODR 5	t.a.q. ca AD 610	18.4	1	2.65	66.3	0.83	7.4	0.13	0.77	1.3		117	38	661	94	37	96	219
				lamp/Isings 111 ? (cf. Băjenaru and Bâltâc 2000-2001, Fig. 3, Fig. 4/1)			ODR 50	t.a.q. ca AD 610	18.4	1.06	2.71	64.5	0.81	7.57	0.15	0.95	1.58
				flask (cf. Băjenaru and Bâltâc 2000-2001, Fig. 4/5)			ODR 52	t.a.q. ca AD 610	17.6	1.05	2.8	66	0.82	7.67	0.15	1.13	1.39
				lamp base ? (cf. Băjenaru and Bâltâc 2000-2001, Pl. X/8)			ODR 54	t.a.q. ca AD 610	18.2	1.07	2.74	65.1	0.8	7.65	0.16	0.95	1.62
				stemmed goblet Isings 111			ODR 6	t.a.q. ca AD 610	16.7	1.08	2.71	67.2	0.72	7.71	0.14	0.95	1.5		100	32	737	106	23	94	215
				stemmed goblet Isings 111			ODR 8	t.a.q. ca AD 610	18.4	1.26	2.96	66	0.8	7.23	0.16	0.46	1.52		58	34	682	105	17	126	103
				stemmed goblet Isings 111			ODR 9	t.a.q. ca AD 610	17.3	1.09	2.63	66.7	0.8	7.44	0.15	1.03	1.54		102	34	727	102	21	91	181
	5	Serdica	Fe-rich	goblet		6	SER 36	disturbed residual context	14.8	1.45	3.32	64.4	0.83	8.32	0.19	1.86	3.51	44	179	53	926	152	22	88	114
				goblet		7	SER 38	6th c.	18.6	1.39	2.89	64	0.81	7.18	0.17	0.78	2.5	26	118	41	732	124	42	144	288
				stemmed goblet Isings 111			SER 39	6th c.	18.2	1.32	2.87	64.6	0.99	6.95	0.16	1.88	1.69		131	67	903	119	25	18	116
				goblet		9	SER 40	6th c.	16.4	1.36	3.08	64.4	0.84	8.26	0.19	1.34	2.86	35	163	48	822	151	26	48	269
	2	Bordeaux	Foy série 2.1	raw	green	4	VRR77	7th-8th	18.55	1.09	2.49	65.98	0.75	6.84	0.15	0.72	1.77		135.191		655.158	124.272		37.1987	219.752
		Bordeaux	Foy série 2.1	raw	yellowish	5	VRR 78	8th-9th	18.36	1.18	2.56	65.31	0.68	6.87	0.15	1.1	2.44		194.025		643.332	114.816		47.8269	331.782
		Bordeaux	Foy série 2.1	raw	yellowish	6	VRR 79	6th-t7h	17.6	1.38	2.85	64.86	0.99	6.99	0.16	1.67	3.5		153.968		707.193	114.816		124.881	653.87
		Nabeul	Foy série 2.1	goblet	greenish	26	VRR154	end 7th c.	18.94	1.23	2.55	63.38	0.81	7.28	0.17	1.33	1.88
		Marseille	Foy série 2.1	raw	yellowish	28	VRR 175	6th	16.43	1.38	2.81	64.66	1.02	7.94	0.18	1.55	2.85
		Gémenos	Foy série 2.1	lamp	yellowish	29	VRR185	not dated	20.26	1.25	2.71	64.15	0.87	6.57	0.14	1.48	1.63		75.1063		785.244	110.764		128.867	73.2507
		Gémenos	Foy série 2.1	lamp	yellowish	30	VRR186	not dated	20.65	1.26	2.5	63.15	0.85	7.74	0.15	0.43	1.76		71.351		746.218	125.623		108.939	101.258
		Gémenos	Foy série 2.1	lamp	yellowish	31	VRR188	not dated	17.15	1.37	2.8	65.39	0.95	8.35	0.17	1.63	1.86		116.415		937.799	136.429		138.166	148.656
		Gémenos	Foy série 2.1	goblet	green	32	VRR 189	not dated	19.41	1.35	2.74	63.31	0.78	6.89	0.17	1.45	2.31		142.702		789.974	125.623		49.1554	222.984
		Maguelone	Foy série 2.1	waste	yellowish		VRR362	fin du VIe siècle	17.52	1.24	2.7	65.31	0.87	7.75	0.17	1.69	1.3		65		646	98		48	81
		Nabeul	Foy série 2.1	goblet	yellow-green		VRR385	courant du VIe s.	18.32	1.47	2.75	62.93	0.98	8.45	0.17	2.1	1.42		97		910	97		78	145
		Nabeul	Foy série 2.1	goblet	green-yellow	45	VRR382	5th-early 8th	18.24	1.36	2.65	64.56	0.94	7.08	0.14	1.13	3.47		140.198		657.524	106.712		94.3252	100.181
		Nabeul	Foy série 2.1	goblet	green-yellow	47	VRR384	late 5th-7th	18.15	1.37	2.71	63.35	0.93	7.01	0.17	1.23	2.71		101.394		713.106	122.921		179.351	91.5633
		Sidi Jdidi	Foy série 2.1	lamp	yellowish	50	VRR459	6th-7th	19.73	1.28	2.71	63.53	0.85	7.08	0.15	1.56	2.35		106.401		819.539	116.167		168.722	96.9494
	11	Byzantine glass weights	Fe-rich Foy 2	glass weight	olive green		BM 1874,0311.4	6th - 7th	18.1	1.32	2.7	64.1	0.86	8.09	0.15	1.01	2.32	32.832	94.8843	48.7926	780.514	113.736	9.59814	150.123	110.953
				glass weight	olive green		BM 1882,0510.34	6th - 7th	17.4	1.47	3.05	62.3	0.96	8.32	0.17	1.31	3.63	37.9222	124.051	65.5962	800.618	124.542	8.68403	217.878	74.3279
				glass weight	olive green		BM 1891,0512.11	541/542 546/547	17.5	1.08	2.7	65.7	0.73	6.72	0.15	1.12	3.06	35.6316	113.661	58.9992	649.245	115.627	9.25535	48.3583	66.4642
				glass weight	olive green		BM 1923,1107.1	6th - 7th	18.1	1.28	2.75	64.7	0.85	7.1	0.16	1.02	2.66	33.341	99.5159	47.6724	661.071	122.246	4.64672	49.1554	47.182
				glass weight	olive green		BM 1980,0611.33	6th - 7th	19	1.3	2.84	63.9	0.82	7.18	0.16	0.95	2.55	29.1416	99.0152	50.0373	678.81	116.302	4.98951	119.833	69.9113
				glass weight	olive green		BM 1980,0611.48	541/542 546/547	17.7	0.89	2.63	67.8	0.66	5.6	0.17	0.96	2.56	30.2869	67.3453	48.2947	545.177	132.782	0.87602	1.72708	4.11496
				glass weight	olive green		BM 1980,0611.55	6th - 7th	16.7	1.57	2.62	63.8	1.25	7.78	0.22	1.66	2.92	40.2128	131.436	59.7461	778.148	150.747	6.55111	185.993	84.0228
				glass weight	olive green		BM 1980,0611.75	6th - 7th	17.2	1.36	2.91	64.7	0.77	7.68	0.18	0.95	3.02	31.0504	123.174	53.1491	698.914	126.838	11.3375	232.492	107.614
				glass weight	olive green		BM 1986,0406.12	541/542 546/547	16.1	1.52	2.88	63.2	1.18	9.15	0.18	1.26	3.23	51.284	336.727	68.708	1011.12	131.431	17.1395	96.8494	733.584
				glass weight	olive green		BM 1986,0406.13	6th - 7th	15.4	1.23	2.73	66.7	0.99	7.42	0.18	0.87	3.28	25.1966	103.021	51.0331	646.88	136.159	5.3323	189.979	39.857
				glass weight	olive green		BM 1987,0703.8	6th - 7th	17.5	1.13	2.64	65.5	0.83	6.65	0.15	1.12	3.13	37.1587	170.241	54.5183	645.698	112.655	7.43983	50.2182	213.289
				glass weight	olive green		BM 1987,0703.9	6th - 7th	18.1	1.26	2.67	64.6	0.84	7.23	0.16	1.01	2.73	34.2318	112.659	49.6639	698.914	119.949	5.26882	50.0853	63.5557
				glass weight	olive green		BM 1987,0703.10	6th - 7th	19.1	1.25	2.7	63.6	0.81	7.46	0.14	1.36	2.28	43.2669	96.3864	54.2693	760.41	106.847	7.18591	31.7517	57.7388
				glass weight	olive green		BM 1987,0703.13	600-625	19	1.12	2.66	64.3	0.75	7.19	0.16	0.98	2.53	30.1596	83.1177	49.0416	662.254	111.71	7.99845	168.722	78.4213
				glass weight	blue-green		BM 1990,0601.16	after 582	18.3	1.28	3.05	64.3	0.96	7.2	0.16	0.85	2.48	32.4502	86.9982	49.0416	700.097	107.387	7.46522	267.033	82.1916
				glass weight	olive green		BM 1990,0601.19	6th - 7th	18.5	1.23	2.65	63.3	0.89	8.03	0.16	1.09	2.83	32.5775	104.398	52.2778	759.227	123.596	7.5287	38.3943	73.4661
				glass weight	olive green		BM 1990,0601.20	6th - 7th	18.5	1.3	2.58	64.1	0.88	7.8	0.15	1.04	2.37	33.7228	97.2627	54.1449	747.401	114.141	8.06193	159.423	103.736
				glass weight	aqua bluish		BnF AA de Clercq 7	6th	16.6	1.43	3.58	64.5	0.83	7.81	0.18	1.09	2.64	42.7579	90.8786	59.4971	794.705	125.758	4.73559	324.16	102.012
				glass weight	yellowish green		BnF AA VA 17	6th - 7th	16	1.44	3.32	64.5	1.53	8.23	0.17	0.98	2.35	36.0134	49.1946	66.7164	892.86	129.81	12.2008	354.716	144.347
				glass weight	amber		BnF Froehner verre 13	541/542 546/547	15.1	1.3	2.76	65.9	1	7.78	0.17	1.84	3	43.776	168.989	74.5581	884.582	124.137	9.92823	42.1142	117.417
				glass weight	yellowish green		BnF Froehner verre 26	600-625	19	1.09	2.7	65	0.79	7.26	0.15	0.7	2.02	23.2878	65.9684	39.3328	662.254	120.76	5.77666	203.264	58.2774
				glass weight	yellowish green		BnF Froehner verre 29	6th - 7th	18.1	1.31	2.65	64.2	0.88	7.81	0.15	1.09	2.39	35.5043	100.267	54.0204	778.148	115.897	8.81099	168.722	117.417
				glass weight	yellowish green		BnF Froehner verre 30	6th - 7th	17.4	1.12	2.63	66	0.81	6.49	0.15	1.09	2.93	36.3951	175.248	52.0289	627.959	115.492	7.28747	50.2182	218.675
				glass weight	yellowish green		BnF Froehner verre 7	6th - 7th	17.8	1.09	2.48	66.8	0.7	6.74	0.15	0.97	2.03	30.0323	74.1049	141.897	669.35	125.352	4.93872	156.766	45.4585
				glass weight	yellowish green		BnF reg L 3725	541/542 546/547	17.7	0.92	2.73	67.5	0.63	5.15	0.16	1.26	2.75	39.4493	81.9911	53.5225	538.081	127.919	1.11724	4.13171	16.1582
				glass weight	yellowish green		BnF reg M 4416	6th - 7th	16.8	1.15	2.7	65.8	0.89	6.81	0.15	1.29	3.07	40.8491	181.507	55.6385	693.002	118.193	7.18591	48.3583	214.366
				glass weight	yellowish green		BnF reg N 4260	6th - 7th	17.8	0.98	2.86	67.2	0.66	5.51	0.18	1.09	2.59	36.7769	96.8871	57.0077	548.725	137.645	2.1964	0	29.408
				glass weight	yellowish green		BnF reg N 4262	6th - 7th	18.1	1.33	2.71	64	0.9	8.06	0.16	1.08	2.31	35.5043	94.0081	51.282	813.626	122.381	10.3472	174.037	136.806
				glass weight	yellowish green		BnF Schlumberger 3979	600-625	16.2	1.36	2.79	65.2	0.94	7.54	0.16	1.44	2.92	39.831	125.177	71.4463	794.705	131.836	7.2113	34.1431	335.014
				glass weight	yellowish green		BnF Schlumberger 3983	612	18.7	1.34	2.81	63.9	0.91	7.09	0.15	1.37	2.21	42.3762	83.4932	58.0035	813.626	109.954	6.63998	215.221	35.1172
				glass weight	yellowish green		BnF Schlumberger 3994	565-578	16.8	1.37	2.83	64.4	1.07	7.81	0.16	0.92	3.26	28.378	157.723	57.3811	708.375	122.111	9.58544	176.694	117.417
	12	Visighotic Spain	Foy 2.1 high Fe	Dish	Greenish		CON 018	500-550	18.0861	1.31832	3.30635	65.1263	0.970524	7.45561	0.172235	0.447138	1.91891	21.5183	64.7276	48.2239	605.979	79.8797	5.17938	118.061	191.31
		Visighotic Spain	Foy 2.1 high Fe	Deep dish	Yellowish		CON 020	525-575	19.1528	1.14292	2.65695	64.162	0.832582	7.54234	0.154981	1.18361	1.99672	27.9368	59.7077	39.3184	631.293	87.9869	3.86519	18.2908	60.4297
		Visighotic Spain	Foy 2.1 high Fe	Deep dish	Greenish		CON 021	500-550	18.3985	1.22942	2.65245	64.5914	0.813631	7.01138	0.15296	1.0774	2.70674	27.4285	78.5816	43.899	570.886	81.1495	4.49202	131.139	77.5909
		Visighotic Spain	Foy 2.1 high Fe	Bowl	Greenish		CON 022	525-575	18.233	1.33073	2.59736	65.3547	0.851334	7.4575	0.201419	1.1791	1.44389	18.5369	46.0681	35.2286	596.945	109.182	3.91899	68.7254	67.0542
		Visighotic Spain	Foy 2.1 high Fe	Dish	Greenish		CON 026	500-550	18.3656	1.22752	2.65323	64.516	0.816188	7.05491	0.155192	1.10353	2.74017	28.2636	80.6539	44.3365	576.621	82.7261	4.51566	132.135	80.3885
		Visighotic Spain	Foy 2.1 high Fe	Unknown	Greenish		CON 033	500-550	19.515	1.22898	2.44308	65.265	0.933058	6.99233	0.211789	0.719962	1.45992	17.0325	45.9968	33.2943	533.893	111.291	4.80698	50.7215	89.0501
		Visighotic Spain	Foy 2.1 high Fe	Bowl?	Yellowish green		CON 040	475-525	17.2558	1.42689	2.85508	63.6733	0.980253	8.02188	0.178378	1.07265	3.25239	25.2118	87.1561	46.4716	640.077	95.8235	8.64314	113.808	63.2646
		Visighotic Spain	Foy 2.1 high Fe	Dish	Greenish		CON 050	500-550	15.7096	1.17536	2.6237	66.7653	0.931581	8.234	0.174095	1.03891	2.21027	21.4445	84.9131	38.7304	679.815	94.5298	6.22726	46.4306	96.7834
		Visighotic Spain	Foy 2.1 high Fe	Dish/bowl	Greenish		GO 016	570-620	18.4693	1.27128	2.80405	63.6935	0.816468	8.42896	0.156862	0.911808	2.19447	23.0479	74.1424	42.2705	701.357	90.6554	8.49571	50.3599	110.71
		Visighotic Spain	Foy 2.1 high Fe	Dish?	Greenish		GO 021	525/40-570	18.2518	1.29206	2.79697	63.6067	0.813078	8.39269	0.159606	1.02966	2.38556	25.4927	73.5538	43.1659	697.013	90.4975	7.85072	46.5454	99.4824
		Visighotic Spain	Foy 2.1 high Fe	Beaker	Yellowish		GO 022	570-620	17.6381	1.14569	2.76965	65.1411	0.732843	6.78618	0.152604	1.38757	2.93352	28.5219	125.782	40.3932	523.491	85.3905	5.56368	54.4694	101.019
		Visighotic Spain	Foy 2.1 high Fe	Colourless	Unknown		GO 036	680-750	17.131	1.21186	2.86948	65.183	0.68356	7.27494	0.160441	1.29658	2.78698	26.3856	119.916	45.139	552.766	92.1483	5.74913	58.3255	121.252
		Visighotic Spain	Foy 2.1 high Fe	Unknown	Olive green		GO 038	680-750	18.4873	1.29027	2.60168	63.7453	0.86464	8.15852	0.162174	1.036	2.39647	26.246	73.3886	40.6035	660.855	86.6528	6.91749	41.8324	82.4442
		Visighotic Spain	Foy 2.1 high Fe	Beaker? Bottle?	Colourless / greenish		GO 058	570-620	18.3159	1.34705	2.98855	64.8149	1.29273	7.11901	0.187103	0.858639	1.89081	22.1715	53.6252	37.6014	555.197	92.5245	5.15821	64.6477	70.2219
		Visighotic Spain	Foy 2.1 high Fe	Unknown	Colourless		GO 059	570-620	17.9962	1.25386	3.1267	64.0771	0.864096	7.70568	0.146932	1.44633	2.04058	29.2067	68.2996	52.207	654.039	81.5405	3.92545	139.49	70.4483
		Visighotic Spain	Foy 2.1 high Fe	Unknown	Colourless		GO 075	570-620	18.734	1.23763	2.72062	65.5861	1.11817	7.05247	0.177193	0.645395	1.57404	18.2063	50.9458	32.592	533.983	89.4629	3.96206	48.6557	63.2193
		Visighotic Spain	Foy 2.1 high Fe	Dish	Greenish		GO 087	570-620	17.2463	1.4139	2.87488	63.602	0.864671	8.06877	0.164806	1.12617	3.26931	26.2772	109.762	53.3858	635.949	91.1435	8.42949	65.7767	136.063
		Visighotic Spain	Foy 2.1 high Fe	Unknown	Colourless		GO 088	570-620	16.668	1.50017	2.58598	64.6704	0.946649	8.3627	0.228546	1.8388	1.94868	26.294	65.6345	38.4369	697.114	118.616	5.91342	35.1682	93.3968
		Visighotic Spain	Foy 2.1 high Fe	Unknown	Colourless		GO 089	570-620	16.6471	1.51883	2.60405	64.6253	0.944109	8.37575	0.228808	1.85929	1.94566	26.0304	66.1583	38.56	697.509	119.476	5.81848	34.9075	92.1335
							MEAN	n=125	17.7811	1.28064	2.74557	64.9271	0.887877	7.41644	0.16034	1.10891	2.28851	27.3765	281.041	45.7832	704.937	114.427	10.069	96.7962	479.703
							STD		1.19697	0.222178	0.258371	1.48043	0.169962	0.675204	0.0201888	0.323864	0.611763	14.7341	1723.47	16.0092	119.576	20.4644	10.3367	85.5251	3535.38
									Na2O	MgO	Al2O3	SiO2	K2O	CaO	TiO2	MnO	Fe2O3	NiO	CuO	ZnO	SrO	ZrO2	SnO2	Sb2O3	PbO
								Na2O	1	-0.00882811	-0.0550623	-0.195228	-0.117785	-0.110038	-0.0121337	-0.0968037	-0.0777842	-0.00152992	-0.0178397	-0.044881	-0.0420971	-0.0276244	-0.00202911	0.00595205	-0.015272
							>0.8		MgO	1	0.00433768	-0.0798172	0.245672	0.0863429	0.0204728	0.027649	0.0559854	-0.152361	-0.0316565	-0.00122723	0.0876525	0.0639498	-0.106375	-0.00982465	-0.0286018
							0.6-0.8			Al2O3	1	0.00330778	0.0279476	0.0687402	0.028487	-0.000134609	0.0345975	0.0155824	-0.0536397	0.0519599	0.102822	0.0113103	0.0451648	0.0760897	-0.0471577
							0.4-0.6				SiO2	1	-0.00121527	-0.0584581	-0.0668919	-0.000730991	-0.0386918	-0.0211094	-0.150186	0.0045439	-0.152142	-0.0308224	0.0103638	-0.0276024	-0.164325
												K2O	1	0.125668	0.0185356	0.00932861	0.0222362	-0.0815823	-0.00181417	0.000138	0.0317103	0.0260491	-0.103496	0.00160992	-0.00125557
													CaO	1	0.0446156	0.0268108	-0.0051399	0.00184194	-0.000965026	0.00244049	0.334952	0.0266041	0.0934123	0.0563675	-0.000359973
														TiO2	1	0.0545145	0.0255279	0.037425	0.000352263	0.000305767	0.00454964	0.117162	-0.0025525	0.00383942	0.000924246
															MnO	1	0.0335523	0.138693	-0.0162409	0.0941414	0.1423	0.00215511	2.37476e-06	-0.0153466	-0.0161173
																Fe2O3	1	0.0731268	-0.00396477	0.0428956	-0.000467429	0.0431798	-0.110313	5.63946e-05	-0.00426312
																	NiO	1	0.121302	0.295674	0.0305971	0.042834	0.230023	0.118119	0.0366611
																		CuO	1	0.0131841	0.0538176	0.0633552	0.0383965	-0.00183158	0.996591
																			ZnO	1	0.087602	0.0313139	0.00521229	0.0919076	0.00791726
																				SrO	1	0.328213	0.13509	0.0133441	0.103889
																					ZrO2	1	0.00449495	0.00294881	0.0158325
																						SnO2	1	0.0903921	0.242922
																							Sb2O3	1	0.000244769
																								PbO	1

## Sheet: Foy 2.1 série ALL (n=51) 
	Foy et. al. 2003	n=51
		série 2.1	CaO	Fe2O3	TiO2	K2O	SiO2	Al2O3	MgO	MnO	Na2O	P2O5	ZrO2	SrO	Cr2O3	BaO	CeO2	CoO	CuO	PbO	Sb2O3
		VRR54	7.99	0.99	0.15	0.55	64.58	2.64	1.15	1.62	20	0.11	120.219	728.479	23.3848	400.824	15.9687	30.5155	55.078	67.8646	329.206
		VRR74	8.19	0.91	0.14	0.51	63.11	2.25	0.91	1.98	20.55	0.14	101.309	873.939	27.7694	466.697	14.7404	97.9038	76.3581	107.722	209.495
		VRR75	7.68	1.06	0.14	0.65	63.54	2.45	1.2	1.62	19.14	0.18	105.361	876.304	26.3079	381.843	15.9687	69.9313	68.8475	168.046	280.125
		VRR77	6.84	1.77	0.15	0.75	65.98	2.49	1.09	0.72	18.55	0.19	124.272	655.158	24.8463	216.601	15.9687	54.6736	135.191	219.752	33.5192
		VRR78	6.87	2.44	0.15	0.68	65.31	2.56	1.18	1.1	18.36	0.23	114.816	643.332	27.7694	215.485	15.9687	71.2028	194.025	331.782	43.0961
		VRR79	6.99	3.5	0.16	0.99	64.86	2.85	1.38	1.67	17.6	0.31	114.816	707.193	27.7694	315.97	18.4254	116.976	153.968	653.87	112.529
		VRR130	9.76	1.14	0.2	0.63	65.65	2.75	1.13	1.32	15.64	0.16
		VRR132	8.62	1.03	0.18	0.83	62.84	2.51	1.46	1.91	18.41	0.22
		VRR134	7.3	1.03	0.18	0.77	64.87	2.55	1.19	1.79	18.83	0.19	129.675	793.522	29.231	292.523	15.9687	24.1581	95.1347	126.034	38.3077
		VRR135	8.05	1.13	0.19	0.96	64.52	2.56	1.4	1.92	17.6	0.23	125.623	902.321	29.231	362.863	15.9687	27.9725	73.8545	73.2507	73.024
		VRR136	8.12	0.98	0.16	0.68	63.25	2.37	1.12	1.59	19.46	0.16	114.816	852.652	29.231	294.756	15.9687	22.8866	55.078	102.335	108.937
		VRR137	7.13	1.17	0.18	0.77	66.52	2.73	1.16	1.55	16.94	0.16	128.324	774.601	27.7694	388.542	18.4254	21.6151	51.3226	61.4013	181.961
		VRR138	8.35	1.09	0.16	0.74	64.08	2.49	1.23	1.6	18.36	0.17
		VRR139	7.17	0.9	0.16	0.73	64.47	2.45	1.12	1.91	18.77	0.16
		VRR140	6.79	0.91	0.15	0.8	65.16	2.53	1.07	1.57	19.07	0.13
		VRR141	8.35	0.93	0.16	0.75	62.41	2.51	1.35	1.88	19.19	0.18
		VRR142	8.86	1.14	0.17	1	64.24	2.54	1.59	2.04	16.59	0.21
		VRR143	8.41	1.03	0.16	0.89	63.54	2.52	1.41	2	17.88	0.16
		VRR144	7.43	0.9	0.16	0.79	64.28	2.35	1.25	1.64	19.3	0.18
		VRR145	7.66	1.02	0.18	0.79	64.98	2.57	1.25	1.81	18.59	0.2
		VRR146	8.25	1.06	0.17	0.84	64.81	2.54	1.33	1.79	18.43	0.19
		VRR147	8.27	1.23	0.18	1.03	65.22	2.62	1.53	2.19	16.42	0.26
		VRR148	7.48	0.88	0.17	0.76	65.53	2.52	1.23	1.9	17.9	0.15
		VRR149	7.04	0.87	0.14	0.66	64.78	2.38	1.12	1.92	18.73	0.12
		VRR150	7.37	1.09	0.15	0.52	64.09	2.22	1.08	1.18	19.66	0.14
		VRR154	7.28	1.88	0.17	0.81	63.38	2.55	1.23	1.33	18.94	0.21
		VRR169	7.34	1.1	0.15	0.6	63.53	2.43	1.1	1.35	20.12	0.14	104.01	747.401	24.8463	359.513	15.9687	40.6873	53.8262	72.1735	98.1634
		VRR175	7.94	2.85	0.18	1.02	64.66	2.81	1.38	1.55	16.43	0.26
		VRR185	6.57	1.63	0.14	0.87	64.15	2.71	1.25	1.48	20.26	0.19	110.764	785.244	23.3848	447.717	18.4254	62.3024	75.1063	73.2507	116.12
		VRR186	7.74	1.76	0.15	0.85	63.15	2.5	1.26	0.43	20.65	0.19	125.623	746.218	29.231	233.349	15.9687	41.9588	71.351	101.258	98.1634
		VRR188	8.35	1.86	0.17	0.95	65.39	2.8	1.37	1.63	17.15	0.22	136.429	937.799	30.6925	341.649	17.1971	50.8591	116.415	148.656	124.5
		VRR189	6.89	2.31	0.17	0.78	63.31	2.74	1.35	1.45	19.41	0.19	125.623	789.974	29.231	284.708	18.4254	62.3024	142.702	222.984	44.2932
		VRR216	9.04	0.8	0.11	0.95	67	2.81	1.29	0.54	15.98	0.18	81.0468	502.603	32.1541	269.077	15.9687	44.5017	143.954	276.844	1465.27
		VRR305	8.28	0.89	0.14	0.57	62.67	2.26	0.9	1.49	20.16	0.09	101.309	771.053	23.3848	391.892	15.9687	30.5155	46.3156	43.0886	122.106
		VRR306	7.62	1.04	0.14	0.68	63.24	2.44	1.07	1.84	19.45	0.11	90.5023	791.157	24.8463	443.251	15.9687	33.0584	90.1276	381.334	58.6586
		VRR310	8.33	1.04	0.19	0.67	63.93	2.31	0.94	1.03	19.53	0.12	131.026	758.044	33.6156	333.834	15.9687	30.5155	138.947	660.333	46.6875
		VRR311	7.88	1.05	0.14	0.71	64.62	2.43	1.16	1.8	16.79	0.11	104.01	779.331	19.0001	415.338	15.9687	33.0584	51.3226	81.8684	93.3749
		VRR337	9.01	0.97	0.14	0.62	63.53	2.4	1.14	1.86	21.11	0.12	99.9578	852.652	27.7694	378.494	15.9687	26.701	63.8404	44.1658	238.226
		VRR343	8.3	1.16	0.15	0.83	63.77	2.44	1.24	1.58	19.48	0.12	101.309	798.253	23.3848	358.397	15.9687	26.701	72.6028	102.335	219.072
		VRR360	8.28	1.07	0.15	1.12	65.28	2.51	1.37	1.88	17.49	0.21	126.973	850.287	33.6156	369.562	15.9687	30.5155	77.6099	58.1696	73.024
		VRR361	8.24	1.04	0.15	0.75	64.39	2.49	1.18	1.56	18.16	0.14	109.413	794.705	27.7694	359.513	15.9687	36.8729	61.3368	89.4089	124.5
		VRR362	7.75	1.3	0.17	0.87	65.31	2.7	1.24	1.69	17.52	0.17	132.376	763.957	30.6925	519.173	18.4254	50.8591	81.3652	87.2545	57.4615
		VRR363	8.33	0.98	0.14	0.84	64.71	2.44	1.26	1.7	17.68	0.17	118.869	881.034	30.6925	349.465	15.9687	44.5017	56.3297	51.7064	125.697
		VRR364	6.79	0.92	0.14	0.74	66.47	2.44	1.07	1.64	18.21	0.13	110.764	690.636	27.7694	358.397	15.9687	39.4158	61.3368	56.0152	53.8701
		VRR382	7.08	3.47	0.14	0.94	64.56	2.65	1.36	1.13	18.24	0.22	106.712	657.524	29.231	243.397	18.4254	35.6014	140.198	100.181	84.9951
		VRR383	7.76	1.24	0.16	0.9	65.32	2.58	1.27	1.85	17.7	0.21	108.062	823.087	29.231	360.63	15.9687	34.3299	86.3723	127.111	80.2066
		VRR384	7.01	2.71	0.17	0.93	63.35	2.71	1.37	1.23	18.15	0.21	122.921	713.106	26.3079	269.077	18.4254	36.8729	101.394	91.5633	161.61
		VRR385	8.45	1.42	0.17	0.98	62.93	2.75	1.47	2.1	18.32	0.23	131.026	1076.16	27.7694	326.018	18.4254	43.2303	121.422	156.196	93.3749
		VRR388	8.19	1.07	0.13	0.6	64.9	2.35	1.16	1.99	18.12	0.13	94.5546	914.147	24.8463	523.639	14.7404	22.8866	96.3864	33.3937	86.1922
		VRR459	7.08	2.35	0.15	0.85	63.53	2.71	1.28	1.56	19.73	0.21	116.167	819.539	24.8463	385.193	19.6538	43.2303	106.401	96.9494	152.033
		VRR461	7.5	0.99	0.15	0.9	65.98	2.52	1.3	1.75	18.33	0.21	124.272	830.183	24.8463	318.203	15.9687	27.9725	72.6028	128.189	152.033
	MEAN	n=51	7.80392	1.3549	0.157843	0.792157	64.4251	2.53784	1.23412	1.60118	18.4918	0.176863	114.499	790.635	27.4255	352.223	16.619	43.1555	90.8271	152.838	158.23
	STD		0.692673	0.657895	0.0175856	0.142637	1.05744	0.153327	0.146972	0.372417	1.23659	0.0454088	13.3682	101.822	3.17894	76.3281	1.25543	21.0815	36.5591	151.166	241.404
	série 2.1		CaO	Fe2O3	TiO2	K2O	SiO2	Al2O3	MgO	MnO	Na2O	P2O5	ZrO2	SrO	Cr2O3	BaO	CeO2	CoO	CuO	PbO	Sb2O3
	n=51	CaO	1	-0.161173	0.0224867	0.000768745	-0.0136885	-0.00276176	0.0307831	0.0350969	-0.0844127	-0.0128208	-0.0572636	0.115047	0.0734483	0.0516785	-0.217323	-0.0930825	-0.0618814	-0.0102754	0.176788
	>0.8	Fe2O3	Fe2O3	1	0.00982503	0.154886	-0.00211176	0.323084	0.115067	-0.106777	-0.0116126	0.401338	0.0426896	-0.074822	0.00134322	-0.203708	0.434572	0.220009	0.41678	0.112528	-0.0417314
	0.6-0.8	TiO2		TiO2	1	0.0624313	-0.000536648	0.0932209	0.101903	0.0407824	-0.0948724	0.145976	0.640133	0.0948297	0.100952	-0.0183278	0.107281	-0.0130142	0.010551	0.0446841	-0.238453
	0.4-0.6	K2O			K2O	1	0.0544601	0.396703	0.671524	0.00909299	-0.295416	0.556305	0.144293	0.000895785	0.175792	-0.0950849	0.241713	0.00105043	0.0867697	0.00485758	0.00941548
		SiO2				SiO2	1	0.104248	6.1884e-05	-0.01859	-0.381321	0.0152018	0.00775135	-0.169414	0.0534836	-0.0123571	-0.0035634	-0.00379019	0.032431	0.000873111	0.101794
		Al2O3					Al2O3	1	0.346298	-0.0126699	-0.268805	0.407976	0.110949	-0.0283234	0.0335985	-0.0592663	0.580554	0.0637377	0.198653	0.0232345	0.0689386
		MgO						MgO	1	0.0695135	-0.237235	0.55663	0.120902	0.0333869	0.0552974	-0.0838209	0.285736	0.0034779	0.089562	-0.00398047	0.00539115
		MnO							MnO	1	-0.0147887	0.000293597	0.000399882	0.536844	-0.0290286	0.413225	-0.00237649	-0.00440064	-0.14738	-0.0695303	-0.138323
		Na2O								Na2O	1	-0.169682	-0.0151169	0.0183435	-0.0743238	0.00744649	-0.0171855	0.00177002	-0.0535809	-0.00588199	-0.0759444
		P2O5									P2O5	1	0.177903	0.00035104	0.122245	-0.211955	0.24848	0.217028	0.324371	0.077827	-0.0027032
		ZrO2										ZrO2	1	0.0836032	0.126971	-0.0591324	0.147598	-0.000803278	0.0121984	0.00172787	-0.23351
		SrO											SrO	1	-1.98436e-05	0.168983	-0.000650405	-0.01552	-0.111978	-0.0813554	-0.189263
		Cr2O3												Cr2O3	1	-0.0750471	0.000928472	0.00180276	0.108175	0.0705337	0.0253915
		BaO													BaO	1	-0.00897786	-0.00289635	-0.261276	-0.0719564	-0.0127532
		CeO2														CeO2	1	0.0401556	0.0866398	0.00747187	-0.0111191
		CoO															CoO	1	0.193211	0.20686	0.000434291
		CuO																CuO	1	0.434493	0.0152103
		PbO																	PbO	1	0.00349577
		Sb2O3																		Sb2O3	1

## Sheet: Foy série 2.1 LI (n=39)
	Foy et. al. 2003	n=39
		série 2.1	CaO	Fe2O3	TiO2	K2O	SiO2	Al2O3	MgO	MnO	Na2O	P2O5	ZrO2	SrO	Cr2O3	BaO	CeO2	CoO	CuO	PbO	Sb2O3
		VRR54	7.99	0.99	0.15	0.55	64.58	2.64	1.15	1.62	20	0.11	120.219	728.479	23.3848	400.824	15.9687	30.5155	55.078	67.8646	329.206
		VRR74	8.19	0.91	0.14	0.51	63.11	2.25	0.91	1.98	20.55	0.14	101.309	873.939	27.7694	466.697	14.7404	97.9038	76.3581	107.722	209.495
		VRR75	7.68	1.06	0.14	0.65	63.54	2.45	1.2	1.62	19.14	0.18	105.361	876.304	26.3079	381.843	15.9687	69.9313	68.8475	168.046	280.125
		VRR130	9.76	1.14	0.2	0.63	65.65	2.75	1.13	1.32	15.64	0.16
		VRR132	8.62	1.03	0.18	0.83	62.84	2.51	1.46	1.91	18.41	0.22
		VRR134	7.3	1.03	0.18	0.77	64.87	2.55	1.19	1.79	18.83	0.19	129.675	793.522	29.231	292.523	15.9687	24.1581	95.1347	126.034	38.3077
		VRR135	8.05	1.13	0.19	0.96	64.52	2.56	1.4	1.92	17.6	0.23	125.623	902.321	29.231	362.863	15.9687	27.9725	73.8545	73.2507	73.024
		VRR136	8.12	0.98	0.16	0.68	63.25	2.37	1.12	1.59	19.46	0.16	114.816	852.652	29.231	294.756	15.9687	22.8866	55.078	102.335	108.937
		VRR137	7.13	1.17	0.18	0.77	66.52	2.73	1.16	1.55	16.94	0.16	128.324	774.601	27.7694	388.542	18.4254	21.6151	51.3226	61.4013	181.961
		VRR138	8.35	1.09	0.16	0.74	64.08	2.49	1.23	1.6	18.36	0.17
		VRR139	7.17	0.9	0.16	0.73	64.47	2.45	1.12	1.91	18.77	0.16
		VRR140	6.79	0.91	0.15	0.8	65.16	2.53	1.07	1.57	19.07	0.13
		VRR141	8.35	0.93	0.16	0.75	62.41	2.51	1.35	1.88	19.19	0.18
		VRR142	8.86	1.14	0.17	1	64.24	2.54	1.59	2.04	16.59	0.21
		VRR143	8.41	1.03	0.16	0.89	63.54	2.52	1.41	2	17.88	0.16
		VRR144	7.43	0.9	0.16	0.79	64.28	2.35	1.25	1.64	19.3	0.18
		VRR145	7.66	1.02	0.18	0.79	64.98	2.57	1.25	1.81	18.59	0.2
		VRR146	8.25	1.06	0.17	0.84	64.81	2.54	1.33	1.79	18.43	0.19
		VRR147	8.27	1.23	0.18	1.03	65.22	2.62	1.53	2.19	16.42	0.26
		VRR148	7.48	0.88	0.17	0.76	65.53	2.52	1.23	1.9	17.9	0.15
		VRR149	7.04	0.87	0.14	0.66	64.78	2.38	1.12	1.92	18.73	0.12
		VRR150	7.37	1.09	0.15	0.52	64.09	2.22	1.08	1.18	19.66	0.14
		VRR169	7.34	1.1	0.15	0.6	63.53	2.43	1.1	1.35	20.12	0.14	104.01	747.401	24.8463	359.513	15.9687	40.6873	53.8262	72.1735	98.1634
		VRR216	9.04	0.8	0.11	0.95	67	2.81	1.29	0.54	15.98	0.18	81.0468	502.603	32.1541	269.077	15.9687	44.5017	143.954	276.844	1465.27
		VRR305	8.28	0.89	0.14	0.57	62.67	2.26	0.9	1.49	20.16	0.09	101.309	771.053	23.3848	391.892	15.9687	30.5155	46.3156	43.0886	122.106
		VRR306	7.62	1.04	0.14	0.68	63.24	2.44	1.07	1.84	19.45	0.11	90.5023	791.157	24.8463	443.251	15.9687	33.0584	90.1276	381.334	58.6586
		VRR310	8.33	1.04	0.19	0.67	63.93	2.31	0.94	1.03	19.53	0.12	131.026	758.044	33.6156	333.834	15.9687	30.5155	138.947	660.333	46.6875
		VRR311	7.88	1.05	0.14	0.71	64.62	2.43	1.16	1.8	16.79	0.11	104.01	779.331	19.0001	415.338	15.9687	33.0584	51.3226	81.8684	93.3749
		VRR337	9.01	0.97	0.14	0.62	63.53	2.4	1.14	1.86	21.11	0.12	99.9578	852.652	27.7694	378.494	15.9687	26.701	63.8404	44.1658	238.226
		VRR343	8.3	1.16	0.15	0.83	63.77	2.44	1.24	1.58	19.48	0.12	101.309	798.253	23.3848	358.397	15.9687	26.701	72.6028	102.335	219.072
		VRR360	8.28	1.07	0.15	1.12	65.28	2.51	1.37	1.88	17.49	0.21	126.973	850.287	33.6156	369.562	15.9687	30.5155	77.6099	58.1696	73.024
		VRR361	8.24	1.04	0.15	0.75	64.39	2.49	1.18	1.56	18.16	0.14	109.413	794.705	27.7694	359.513	15.9687	36.8729	61.3368	89.4089	124.5
		VRR362	7.75	1.3	0.17	0.87	65.31	2.7	1.24	1.69	17.52	0.17	132.376	763.957	30.6925	519.173	18.4254	50.8591	81.3652	87.2545	57.4615
		VRR363	8.33	0.98	0.14	0.84	64.71	2.44	1.26	1.7	17.68	0.17	118.869	881.034	30.6925	349.465	15.9687	44.5017	56.3297	51.7064	125.697
		VRR364	6.79	0.92	0.14	0.74	66.47	2.44	1.07	1.64	18.21	0.13	110.764	690.636	27.7694	358.397	15.9687	39.4158	61.3368	56.0152	53.8701
		VRR383	7.76	1.24	0.16	0.9	65.32	2.58	1.27	1.85	17.7	0.21	108.062	823.087	29.231	360.63	15.9687	34.3299	86.3723	127.111	80.2066
		VRR385	8.45	1.42	0.17	0.98	62.93	2.75	1.47	2.1	18.32	0.23	131.026	1076.16	27.7694	326.018	18.4254	43.2303	121.422	156.196	93.3749
		VRR388	8.19	1.07	0.13	0.6	64.9	2.35	1.16	1.99	18.12	0.13	94.5546	914.147	24.8463	523.639	14.7404	22.8866	96.3864	33.3937	86.1922
		VRR461	7.5	0.99	0.15	0.9	65.98	2.52	1.3	1.75	18.33	0.21	124.272	830.183	24.8463	318.203	15.9687	27.9725	72.6028	128.189	152.033
	MEAN	n=39	7.98359	1.04026	0.157692	0.768718	64.4628	2.49615	1.21641	1.70205	18.4515	0.163846	112.284	809.438	27.4649	375.935	16.1734	37.1378	77.1404	131.51	183.707
	STD		0.641452	0.126771	0.0188431	0.146129	1.09382	0.137719	0.156634	0.310256	1.24589	0.0401717	14.4571	101.811	3.5008	63.4495	0.935259	16.8596	26.5741	137.059	283.742
	série 2.1		CaO	Fe2O3	TiO2	K2O	SiO2	Al2O3	MgO	MnO	Na2O	P2O5	ZrO2	SrO	Cr2O3	BaO	CeO2	CoO	CuO	PbO	Sb2O3
	n=39	CaO	1	0.0350078	0.014666	0.0243642	-0.047654	0.0575256	0.100374	-0.00934038	-0.0712111	0.0326235	-0.0873968	0.00638121	0.0537555	-0.0107263	-0.030359	0.00266862	0.134752	0.0195417	0.211496
		Fe2O3	Fe2O3	1	0.219451	0.129899	-0.00215178	0.164206	0.182263	0.0694154	-0.0894178	0.187344	0.252338	0.306009	0.000593366	0.0404698	0.443431	-0.0108534	0.0134785	-0.00285329	-0.196118
	>0.8	TiO2		TiO2	1	0.0607269	-9.87752e-08	0.106981	0.0944966	0.043033	-0.0667954	0.218517	0.678582	0.107708	0.0911185	-0.0188756	0.221965	-0.0743321	0.00598417	0.0463269	-0.279153
	0.6-0.8	K2O			K2O	1	0.102822	0.311342	0.658536	0.0679234	-0.374038	0.573926	0.142116	0.00782645	0.237804	-0.135299	0.158291	-0.0444126	0.11165	-0.00053666	0.0205951
	0.4-0.6	SiO2				SiO2	1	0.246529	0.00505293	-0.0701762	-0.396678	0.0238334	0.0146655	-0.271614	0.0797685	-0.019966	0.0278521	-0.0467795	0.0207676	-0.010544	0.144526
		Al2O3					Al2O3	1	0.284421	-0.00182128	-0.439699	0.245085	0.0803764	-0.0345081	0.0581356	-0.0532875	0.463507	-0.0201323	0.0924183	-0.00441055	0.187857
		MgO						MgO	1	0.183422	-0.291913	0.657884	0.100298	0.0941095	0.0468474	-0.0753939	0.147398	-0.0446493	0.0407386	-0.0638764	0.0186055
		MnO							MnO	1	9.83595e-05	0.113689	0.0667655	0.644867	-0.0726495	0.188613	0.000244054	0.0024194	-0.119703	-0.223105	-0.487606
		Na2O								Na2O	1	-0.234013	-0.0197302	0.0433655	-0.061498	0.0109907	-0.109969	0.0250795	-0.0557967	0.00428165	-0.0938607
		P2O5									P2O5	1	0.222539	0.127695	0.248732	-0.136145	0.095592	0.00289332	0.0887483	-0.0109188	0.00265959
		ZrO2										ZrO2	1	0.130018	0.134978	-0.0214143	0.299082	-0.0338596	-0.000263782	0.00014856	-0.247186
		SrO											SrO	1	-0.00415461	0.0356391	0.013041	0.00647477	-0.00989689	-0.0478752	-0.379595
		Cr2O3												Cr2O3	1	-0.0933318	0.0265393	0.00792757	0.258931	0.113109	0.0325071
		BaO													BaO	1	-0.000573542	0.0740873	-0.044351	-0.0422551	-0.108085
		CeO2														CeO2	1	-0.0165066	0.00334459	-0.000572956	-0.00539363
		CoO															CoO	1	0.00412595	0.000642508	0.0263577
		CuO																CuO	1	0.487126	0.178183
		PbO																	PbO	1	0.022274
		Sb2O3																		Sb2O3	1

## Sheet: corr. REE BGW Fe-rich Foy 2
	Schibille, N., Meek, A., Tobias, B., Entwistle, C., Avisseau-Broustet, M., Da Mota, H., Gratuze, B., 2016 (b). Comprehensive chemical characterisation of Byzantine glass weights, Plos One
	Byzantine glass weights Fe-rich Foy 2			light LREE						heavy HREE
	n=31	Y	Zr	La	Ce	Pr	Nd	Sm	Eu	Gd	Tb	Dy	Ho	Er	Tm	Yb	Lu	Hf
	Y	1	0.162485	0.933566	0.62297	0.9423	0.837859	0.750232	0.852311	0.387831	0.882997	0.891027	0.924944	0.897521	0.86047	0.835647	0.797906	0.0915634
		Zr	1	0.112	0.059632	0.10503	0.104346	0.0697207	0.092518	0.0312261	0.139039	0.148271	0.13197	0.178215	0.121733	0.164198	0.214144	0.898982
			La	1	0.601822	0.945112	0.794889	0.670095	0.780056	0.273111	0.769297	0.805346	0.880766	0.88348	0.793521	0.729026	0.706636	0.0498333
				Ce	1	0.573983	0.529351	0.431907	0.603487	0.208095	0.464039	0.518674	0.525792	0.50492	0.49423	0.462405	0.405405	0.0610174
					Pr	1	0.879437	0.781854	0.870329	0.397916	0.864456	0.866601	0.896378	0.920926	0.843931	0.756469	0.761458	0.0484615
						Nd	1	0.922391	0.846006	0.668215	0.838279	0.915888	0.780537	0.878722	0.747517	0.821035	0.705363	0.0565319
							Sm	1	0.806105	0.738594	0.767558	0.8529	0.706184	0.790615	0.715417	0.826019	0.634686	0.038896
								Eu	1	0.513819	0.850659	0.881738	0.82206	0.837686	0.798716	0.808467	0.752942	0.0678284
									Gd	1	0.547	0.577967	0.3809	0.453898	0.388672	0.582961	0.413154	0.0180499
										Tb	1	0.875596	0.853238	0.853209	0.828783	0.826204	0.850998	0.0827096
											Dy	1	0.86711	0.865193	0.849062	0.858094	0.737827	0.0934469
												Ho	1	0.866606	0.859931	0.815764	0.785206	0.0782274
													Er	1	0.818815	0.828594	0.770101	0.10032
														Tm	1	0.755274	0.761643	0.0882771
															Yb	1	0.752785	0.113135
																Lu	1	0.163272
																	Hf	1

## Sheet: corr. REE VS Fe-rich Foy 2.1 
	Ares, J.J., Guirado, A.V.-E., Gutiérrez, Y.C., Schibille, N., 2019. Changes in the supply of eastern Mediterranean glasses to Visigothic Spain
					light LREE						heavy HREE
	Visighotic Spain Fe-rich Foy 2.1	n=19	Y	Zr	La	Ce	Pr	Nd	Sm	Eu	Gd	Tb	Dy	Ho	Er	Tm	Yb	Lu	Hf
		Y	1	-0.241192	0.782131	-2.04583e-05	0.766329	0.888975	0.796182	0.768946	0.791952	0.842989	0.942215	0.881953	0.819112	0.828421	0.749544	0.827282	-0.233266
			Zr	1	-0.240342	-0.0108265	-0.298803	-0.351203	-0.293486	-0.37076	-0.342623	-0.307246	-0.351181	-0.242604	-0.294	-0.192536	-0.0361774	-0.0604568	0.980479
				La	1	0.0445901	0.915579	0.850954	0.806082	0.798337	0.629102	0.710373	0.836443	0.770028	0.809185	0.680514	0.505754	0.579742	-0.208449
					Ce	1	0.116792	0.00884647	0.0199915	0.0339825	-0.000554009	0.0133234	0.000455637	-0.00696164	0.0355197	-0.00209837	0.00828412	-0.00109963	-0.0067888
						Pr	1	0.898173	0.881267	0.858688	0.708402	0.767589	0.842252	0.754664	0.851466	0.700088	0.53243	0.523783	-0.270154
							Nd	1	0.952391	0.8969	0.88398	0.899427	0.934908	0.903815	0.89087	0.859478	0.624981	0.647022	-0.338098
								Sm	1	0.861097	0.864977	0.845089	0.856275	0.849326	0.863657	0.801879	0.585696	0.581197	-0.271318
									Eu	1	0.85351	0.852482	0.856845	0.802829	0.788189	0.708699	0.590384	0.574945	-0.351277
										Gd	1	0.883329	0.830328	0.869635	0.808683	0.721434	0.611282	0.550826	-0.338748
											Tb	1	0.853752	0.826688	0.900911	0.735071	0.677723	0.688058	-0.293288
												Dy	1	0.912234	0.847149	0.805194	0.65916	0.720213	-0.328563
													Ho	1	0.820644	0.748431	0.664206	0.687587	-0.231007
														Er	1	0.67936	0.561931	0.57202	-0.269452
															Tm	1	0.629218	0.676113	-0.193515
																Yb	1	0.887959	-0.0436527
																	Lu	1	-0.0636924
																		Hf	1

## Sheet: corr. LD Foy 2.1 Fe-rich
		Cholakova, A., Rehren, T., Freestone, I.C., 2015. Compositional identification of 6th c. AD glass from the Lower Danube, Journal of Archaeological Science: Reports, Volume 7, pp. 625-632
					light LREE
	Lower Danube 6th c. Foy 2.1 Fe-rich	n=24	Y	Zr	La	Ce	Pr	Nd	Hf
		Y	1	0.834326	0.913437	0.566361	0.666003	0.894168	0.502937
			Zr	1	0.713561	0.43644	0.554373	0.70325	0.658581
				La	1	0.632872	0.726962	0.974389	0.427633
					Ce	1	0.616071	0.632467	0.401714
						Pr	1	0.724546	0.353846
							Nd	1	0.413229
								Hf	1
