# Supplementary material for: Emerging Glass Industry Patterns in Late Antiquity Balkans and Beyond: New Analytical Findings on Foy 3.2 and Foy 2.1 Glass Types
Source: Materials (Basel). 2022 Jan 30;15(3):1086. doi: 10.3390/ma15031086 (PMC8839748; doi:10.3390/ma15031086)
Supplement: Supplementary file 1 [file materials-15-01086-s001.zip › Foy 3.2 recycling.xlsx]

## Sheet: groups
		TOTAL GROUPS = 28		RAW GLASS
					% wto												ppm
	reference	group	dating	sample	Na2O	MgO	Al2O3	SiO2	P2O5	SO3	Cl	K2O	CaO	TiO2	MnO	Fe2O3	Ni	Cu	Zn	Sr	Zr	Sn	Sb	Pb
	Foy et al. 2003	Foy 3.2 (non tardifs)	end of 1st c.	VRR 390	17.08	0.44	1.88	71.69	0.008			0.4	6.28	0.07	0.41	0.98		26		415	45		0	10
		second half 1/2nd	2nd c.?	VRR 391	17.42	0.9	2.08	69.98	0.05			0.35	6.57	0.11	0.61	0.7		13		444	60		1987	19
		n=2		aver	17.25	0.67	1.98	70.835	0.029			0.375	6.425	0.09	0.51	0.84		19.5		429.5	52.5		993.5	14.5
				std	0.240416	0.325269	0.141421	1.20915	0.0296985			0.0353553	0.205061	0.0282843	0.141421	0.19799		9.19239		20.5061	10.6066		1405.02	6.36396
	reference	group	dating	sample	Na2O	MgO	Al2O3	SiO2	P2O5	SO3	Cl	K2O	CaO	TiO2	MnO	Fe2O3	Ni	Cu	Zn	Sr	Zr	Sn	Sb	Pb
	Gallo et. al 2013	AD/N1	1st-2nd AD	AD-A-8	16.98	0.57	2.39	69.7	0.18	0.17	1.39	0.71	7.12	0.08	0.41	0.49	8.7	411	26	400	45		500	178
		n=3	2nd-4thAD.	AD-VC-1	18.91	0.97	2.28	65.07	0.07	0.38	1.33	0.56	8.41	0.13	0.74	0.8	9.8	92	23	825	69		900	61
			3rd	AD-I-3	18.49	0.53	2.16	68.28	0.09	nd	nd	0.55	6.38	0.08	0.54	0.46	4	155	22	375	51	nd	3424.9	116
				aver	18.1267	0.69	2.27667	67.6833	0.113333	0.275	1.36	0.606667	7.30333	0.0966667	0.563333	0.583333	7.5	219.333	23.6667	533.333	55		1608.3	118.333
				std	1.015	0.243311	0.115036	2.37197	0.0585947	0.148492	0.0424264	0.0896289	1.02734	0.0288675	0.166233	0.188237	3.08058	168.951	2.08167	252.9	12.49		1585.89	58.5349
	reference	group	dating	sample	Na2O	MgO	Al2O3	SiO2	P2O5	SO3	Cl	K2O	CaO	TiO2	MnO	Fe2O3	Ni	Cu	Zn	Sr	Zr	Sn	Sb	Pb
	Velde 1990	St. Menhould, Argonne, (Berthancourt and Les Houis sites in Chenet, 1920)	2-3rd c.	10	18.62	0.48	1.87	69.94	0		1.13	0.54	6.09		0.16	0.29997
	reference	group	dating	sample	Na2O	MgO	Al2O3	SiO2	P2O5	SO3	Cl	K2O	CaO	TiO2	MnO	Fe2O3	Ni	Cu	Zn	Sr	Zr	Sn	Sb	Pb
	Stojanović et al. 2015	Kosmaj K1	n.d.	2. Stojnik castrum I/C-15	18.2	0.64	1.93	69.3				0.43	6.24	0.091	0.92	0.58				371.217	45.0914
		2nd-4th	n.d.	3. Stojnik castrum I/C-30	19.4	0.89	2	68.2				0.44	5.99	0.086	0.89	0.56				330.628	75.7195
		n=13	2nd-3rd c.	5. Stojnik castrum S4, C-118	20.1	0.24	2.04	68				0.45	6.1	0.087	0.9	0.55				334.856	52.7484
			2nd-3rd c.	6. Stojnik castrum S4, C-118	19.6	0.75	2.06	67.8				0.44	6.18	0.089	0.91	0.55				345.849	53.5992
			3rd-4th c.	7. Stojnik castrum I/C-21	19.8	0.78	2.04	67.8				0.41	5.98	0.087	0.87	0.53				334.856	61.2563
			3rd-4th c.	9. Стојник град I/C-21	19.8	0.72	2.14	67.6				0.43	6.09	0.083	0.87	0.54				317.099	94.4367
			3rd-4th c.	10. Stojnik castrum I/C-21	19.4	0.52	2.06	68.2				0.43	6.13	0.088	0.9	0.57				359.379	51.0469
			3rd-4th c.	11. Stojnik castrum I/C-21	20	0.84	2.04	67.4				0.45	6.1	0.094	0.91	0.58				359.379	59.5547
			3rd-4th c.	12. Stojnik castrum I/C-34	17.8	0.63	1.93	69.3				0.47	6.56	0.09	0.95	0.58				382.21	80.8242
			3rd-4th c.	14. Stojnik castrum I/C-34	20.1	1.18	2.08	67.2				0.4	6.02	0.082	0.89	0.56				355.996	74.018
			3rd-4th c.	15. Stojnik castrum I/C-34	19.7	0.51	2.1	68				0.45	6.2	0.097	0.88	0.55				313.716	75.7195
			3rd-4th c.	16. Stojnik castrum I/C-34	11.1	0.35	1.6	75.1				0.5	7.42	0.117	1.1	0.64				382.21	63.8086
			2nd-3rd c.	4. Stojnik castrum S4, C-118	19.4	1.07	2.04	65.3				0.62	7.46	0.106	1.12	0.71				386.438	60.4055
				aver	18.8	0.701538	2.00462	68.4				0.455385	6.34385	0.0920769	0.931538	0.576923				351.833	65.2484
				std	2.41523	0.265105	0.135131	2.24202				0.05547	0.508307	0.00977635	0.0821428	0.0483709				24.6156	14.0374
	reference	group	dating	sample	Na2O	MgO	Al2O3	SiO2	P2O5	SO3	Cl	K2O	CaO	TiO2	MnO	Fe2O3	Ni	Cu	Zn	Sr	Zr	Sn	Sb	Pb
	Velde 1990	Koln	4	81-13	16.19	0.55	1.64	69.87			2	0.41	6.8			0.7777
		n=2	2/3	81-14	17.77	0.24	1.95	71.85			0.8	0.16	6.25		1.18	0.4444
				aver	16.98	0.395	1.795	70.86			1.4	0.285	6.525		1.18	0.61105
				std	1.11723	0.219203	0.219203	1.40007			0.848528	0.176777	0.388909			0.235679
	reference	group	dating	sample	Na2O	MgO	Al2O3	SiO2	P2O5	SO3	Cl	K2O	CaO	TiO2	MnO	Fe2O3	Ni	Cu	Zn	Sr	Zr	Sn	Sb	Pb
	Wedepohl et al. 1997	Roman	2nd half 4th	Gel 4	17.34	0.63	2.27	70.01	0.07		0.94	0.48	6.12	0.11	1.13	0.74437		0						0
		Gellep	2nd half 4th	Gel 5	17.94	0.77	2.36	68.56	0.05		1.06	0.42	6.3	0.07	1.17	0.67771		0						0
		n=6	2nd half 4th	Gel 7	18.09	0.69	2.23	68.19	0.08		1.06	0.53	6.58	0.11	1.14	0.63327		0						0
			2nd half 4th	Gel 8	18.78	0.91	1.97	69.1	0.05		1.37	0.34	5.56	0.15	0.94	0.58883		0						0
			2nd half 4th	Gel 9	18.71	0.8	2.17	68.18	0.06		1.15	0.52	6.11	0.14	1.15	0.76659		0						0
			2nd half 4th	Gel 10	18.43	0.73	1.88	69.91	0.04		1.34	0.33	5.72	0.09	0.96	0.52217		0						0
				aver	18.215	0.755	2.14667	68.9917	0.0583333		1.15333	0.436667	6.065	0.111667	1.08167	0.65549		0						0
				std	0.541729	0.0966954	0.18468	0.822178	0.0147196		0.170137	0.0877876	0.374045	0.0299444	0.103037	0.0932181		0						0
	Schibille et. al 2016a		date	sample	Na2O	MgO	Al2O3	SiO2	P2O5	SO3	Cl	K2O	CaO	TiO2	MnO	Fe2O3	Ni	Cu	Zn	Sr	Zr	Sn	Sb	Pb
	outlier; similar to the group 2a (n=5) Foster and Jackson (2010).	Carthage	3-4th	YAS-265	18.19	0.53	1.87	69.5	0.03	0.14	1.74	0.39	5.22	0.09	0.762	0.43329	0	160	<161	1099		<158	<251	<186
		site	date	sample	Na2O	MgO	Al2O3	SiO2	P2O5	SO3	ClO	K2O	CaO	TiO2	MnO	Fe2O3	Ni	Cu	Zn	Sr	Zr	Sn	Sb	Pb
	Jackson 2005	Barnsley Park	4th	11a	18.28	0.73	1.98		0.02			0.26	6.05	0.08	1.21	0.45	10	10	14	453	49		800	bd
	2a, Mn decolor = Rom- Mn low Ca (Schibille 2016) slicno Foy 3.2		4th	13b	17.94	0.73	1.96		0.02			0.26	5.84	0.08	1.17	0.44	12	12	14	448	44		800	bd
		n=5	4th	11g	18.71	0.78	2.06		0.02			0.27	6.19	0.08	1.28	0.47	12	10	14	470	47		800	bd
			AD 320-330	4	18.08	0.52	1.5		0.03			0.31	5.13	0.09	0.87	0.48	13	19	21	384	40		300	bd
			4th	11	19.27	0.58	1.56		0.04			0.33	5.66	0.11	1.18	0.56	16	20	22	454	47		200	bd
				aver	18.456	0.668	1.812		0.026			0.286	5.774	0.088	1.142	0.48	12.6	14.2	17	441.8	45.4		580
				std	0.539843	0.111669	0.260998		0.00894427			0.0320936	0.412711	0.0130384	0.158019	0.0474342	2.19089	4.91935	4.12311	33.3497	3.50714		303.315
	reference	group	dating	sample	Na2O	MgO	Al2O3	SiO2	P2O5	SO3	Cl	K2O	CaO	TiO2	MnO	Fe2O3	Ni	Cu	Zn	Sr	Zr	Sn	Sb	Pb
	Stamenković 2015	2	1st half 4th	Med 2	20.38	0.96	2.05	67.03		0.33	1.06	0.41	6.48	0.09	0.54	0.49995				507.358	74.0313		1336.55
	Mediana		1st half 4th	Med 4	19.44	0.86	1.82	67.53		0.22	1.08	0.4	6.43	0.11	1.08	1.06656				507.358	74.0313		0
	n=19		1st half 4th	Med 5	20.27	0.94	2.09	67.49		0.23	1.18	0.38	5.75	0.1	1.03	0.53328				422.798	74.0313		0
			1st half 4th	Med 6	19.21	0.61	1.9	69.34		0.22	1.02	0.41	5.47	0.08	1.15	0.58883				422.798	74.0313		0
			1st half 4th	Med 8	18.42	0.91	2.28	66.69		0.25	0.82	0.6	7.1	0.1	1.1	0.5555				422.798	74.0313		0
			1st half 4th	Med 12	18.44	0.87	2.29	67.43		0.25	0.88	0.79	7.2	0.1	1.13	0.62216				507.358	148.063		0
			1st half 4th	Med 15	17.79	1.25	2.5	66.67		0.23	0.91	0.57	8	0.12	0.85	0.95546				591.918	148.063		1420.08
			1st half 4th	Med 16	19.92	1.05	2.16	66.48		0.32	1.03	0.5	6.98	0.1	0.65	0.62216				507.358	74.0313		1420.08
			1st half 4th	Med 22	19.02	1	1.87	68.25		0.26	1.03	0.34	6.85	0.1	0.53	0.5555				507.358	74.0313		0
			1st half 4th	Med 23	19.77	1.22	2.17	66.98		0.31	0.9	0.51	6.31	0.14	0.91	0.75548				422.798	148.063		0
			1st half 4th	Med 25	19.4	0.94	1.99	68.34		0.18	1.07	0.36	5.85	0.11	1.25	0.49995				422.798	74.0313		0
			1st half 4th	Med 28	19.72	0.93	2.09	67.14		0.29	0.99	0.42	6.9	0.1	0.6	0.62216				507.358	74.0313		1420.08
			1st half 4th	Med 29	19.75	0.92	2.13	67.01		0.29	0.9	0.48	6.72	0.11	0.85	0.68882				507.358	148.063		1253.01
			1st half 4th	Med 30	18.1	0.84	2.16	68.71		0.26	0.99	0.54	6.62	0.09	1.14	0.52217				507.358	74.0313		0
			1st half 4th	Med 31	19.21	1.01	2.04	67.95		0.26	1.02	0.48	6.16	0.1	1.2	0.5555				507.358	74.0313		0
			1st half 4th	Med 34	18.8	0.85	2.01	68.9		0.29	0.99	0.38	5.75	0.14	1.04	0.72215				422.798	148.063		1002.41
			1st half 4th	Med 35	19.11	1.11	2.06	67.67		0.28	0.97	0.41	6.86	0.09	0.59	0.62216				507.358	74.0313		1587.15
			1st half 4th	Med 36	21.25	1.14	2.19	64.89		0.37	0.97	0.43	7.3	0.09	0.45	0.52217				591.918	148.063		2923.7
			1st half 4th	Med 37	20.1	0.97	2.15	67.14		0.31	1.03	0.36	6.16	0.12	1.03	0.62216				507.358	74.0313		0
				aver	19.3737	0.967368	2.10263	67.4547		0.271053	0.991579	0.461579	6.57316	0.104737	0.901053	0.638533				489.556	97.4096		650.688
				std	0.852292	0.147341	0.158354	1.01281		0.0459341	0.0838161	0.108692	0.633536	0.0161136	0.261829	0.150538				53.3236	35.3549		863.896
	reference	group	dating	sample	Na2O	MgO	Al2O3	SiO2	P2O5	SO3	Cl	K2O	CaO	TiO2	MnO	Fe2O3	Ni	Cu	Zn	Sr	Zr	Sn	Sb	Pb
	Rehren et al. 2020		early 5th cent.	HaFo 382.8	18	0.74	1.99	69.2	0.03		1.12	0.3	6.05	0.13	1.48	0.8		35.0496	0	536.899	95.9054	1.26959	0	0
	Hambach Forest		mid 4th cent.	HaFo 132.1	18.6	0.8	2.35	68.3	0.06		1.08	0.44	6.31	0.11	1.12	0.66		91.3794	0	493.143	79.6961	11.4264	177.173	94.795
	n=21		mid 4th cent.	HaFo 132.5	20	0.77	2.31	66.9	0.03		1.49	0.32	6.19	0.11	1.15	0.61		15.0213	0	481.317	76.9945	1.26959	22.7452	0
			Early to mid 4th cent.	HaFo 75.1	18.3	0.74	2.55	68.8	0.06		1	0.48	6.05	0.11	1.15	0.61		30.0425	0	438.743	72.9421	6.34797	74.2211	34.4709
			mid 4th cent.	HaFo 132.4	18.3	0.85	2.05	69.1	0.03		1.16	0.44	6.44	0.11	0.62	0.62		20.0284	0	521.525	81.0468	1.26959	1628.08	1.07722
			Early to mid 4th cent	HaFo 75.4	19.8	0.83	2.18	67.6	0.03		1.27	0.32	5.97	0.1	1.13	0.59		8.7624	0	491.96	70.2406	1.26959	0	0
			mid 4th cent.	HaFo 500.2	17.8	0.83	2.43	68.8	0.16		0.57	0.7	6.52	0.13	1.07	0.73		38.8049	0	500.238	87.8007	3.80878	128.091	14.0038
			4th-5th cent	HaFo 382.3 green	20.6	0.68	2.29	65.7	0.05		1.23	0.48	7.08	0.13	0.93	0.7		33.7978	0	599.576	86.45	2.53919	15.5625	4.30886
			4th-5th cent.	HaFo 382.3 brown	20.5	0.69	2.26	65.9	0.04		1.15	0.47	7.01	0.12	0.92	0.73		37.5532	0	594.846	85.0992	1.26959	8.3798	2.15443
			4th-5th cent	HaFo 488.6	18.1	0.73	2.33	69.4	0.07		0.93	0.49	5.88	0.12	1.05	0.69		184.01	0	461.213	85.0992	16.5047	494.408	202.517
			4th-5th cent	HaFo 488.5	17.6	0.72	2.4	69.5	0.07		1.02	0.48	6.07	0.12	1.09	0.67		122.674	0	471.856	82.3976	11.4264	372.303	155.119
			4th-5th cent	HaFo 488.1a	17.3	0.75	2.53	69	0.07		0.92	0.85	6.43	0.11	0.97	0.69		568.304	0	488.412	82.3976	44.4358	1059.45	631.248
			4th-5th cent	HaFo 488.1b	17.9	0.72	2.48	68.9	0.07		0.97	0.72	6.23	0.11	0.96	0.63		782.357	0	469.491	74.2929	43.1662	946.917	620.476
			mid 4th cent	HaFo 500.3	18	0.81	2.13	69.2	0.06		1.22	0.39	5.93	0.11	1.05	0.88		51.3226	0	489.595	85.0992	3.80878	92.1778	21.5443
			4th-5th cent	HaFo 132.13	17.9	0.82	2.18	69.1	0.06		1.06	0.5	6.19	0.11	1.16	0.69		23.7837	0	516.795	79.6961	1.26959	29.9279	0
			Early to mid 4th cent	HaFo 75.3	19.8	0.9	2.28	66.9	0.07		1.11	0.42	6.21	0.11	1.02	1.05		86.3723	0	496.691	78.3453	6.34797	90.9807	61.4013
			mid 4th cent	HaFo 132.10	18.8	0.81	2.1	68.8	0.03		1.3	0.66	5.71	0.1	0.91	0.58		7.51063	0	470.673	74.2929	1.26959	0	0
			4th - mid 5th cent	HaFo 59.1	19	0.79	2.45	67.3	0.03		1.25	0.39	6.58	0.1	1.21	0.75		37.5532	0	528.621	66.1882	1.26959	0	0
			4th - mid 5th cent	HaFo 500.5b	17.1	0.81	2.59	69.3	0.07		1.03	0.95	6	0.14	0.96	0.88		88.8758	0	480.134	87.8007	10.1568	0	0
			4th - mid 5th cent	HaFo 500.5a r1	17.5	0.84	2.48	68.5	0.08		1.01	0.92	6.51	0.12	1.01	0.77		102.645	0	503.786	90.5023	7.61757	0	0
			4th - mid 5th cent	HaFo 75.6	18.7	0.88	2.35	67.8	0.07		1.03	0.38	6.48	0.11	1.05	0.93		88.8758	0	533.351	82.3976	6.34797	0	0
				aver	18.5524	0.78619	2.31952	68.2857	0.0590476		1.09143	0.528571	6.2781	0.114762	1.0481	0.726667		116.892	0	503.279	81.1755	8.76625	244.781	87.7674
				std	1.0376	0.0607846	0.168834	1.14817	0.0291384		0.183747	0.194609	0.347687	0.0107792	0.160736	0.122733		193.743	0	39.8038	7.0952	12.4259	439.675	187.27
	reference	group	dating	sample	Na2O	MgO	Al2O3	SiO2	P2O5	SO3	Cl	K2O	CaO	TiO2	MnO	Fe2O3	Ni	Cu	Zn	Sr	Zr	Sn	Sb	Pb
	Gallo et al. 2013	AQ/3	Late 3rd-early 5th	AQ106-16	18.99	0.67	1.96	70.01	0.05	0.29	1.49	0.38	5.64	0.12	0.45	0.9	26	45	28	384	61		<400	23
			Late 3rd-early 5th	AQ116-2	19.77	0.7	2.09	66.26	0.05	0.26	1.72	0.42	6.25	0.13	1.13	0.82	13	88	22	478	64		<400	45
		Gallo 2013	Late 3rd-early 5th	AQ116-3	20.16	0.69	1.85	67.57	0.04	0.21	1.79	0.36	5.93	0.12	1.36	0.74	10	58	19	422	61		<400	17
		Aquilea	Late 3rd-early 5th	AQ116-5	19.87	0.7	2.11	67.2	0.06	0.29	1.38	0.43	6.29	0.13	1.13	0.82	12	90	20	483	64		<400	42
		Bestie Ferrite	Late 3rd-early 5th	AQ116-6	18.55	0.44	1.84	69.85	0.03	0.13	1.81	0.35	5.76	0.08	1.06	0.44	7	29	16	419	50		<400	24
			Mid 5th-6th	AQ111-1	20.43	0.72	1.95	65.33	0.06	0.37	1.41	0.43	7.14	0.15	0.96	1.1	14	44	20	497	80		<400	45
		n=9	Mid 5th-6th	AQ111-2	20	0.7	1.95	68.75	0.07	0.37	1.43	0.45	6.9	0.15	1.03	1.04	16	48	22	476	79		<400	49
			Mid 5th-6th	AQ111-5	19.16	0.61	1.88	69.17	0.04	0.33	1.45	0.39	5.79	0.1	0.84	0.64	11	25	13	411	54		<400	19
			Mid 5th-6th	AQ111-11	16.17	0.51	1.92	71.48	0.04	nd	nd	0.48	6.05	0.09	0.88	0.63	11	30	18	435	51		<400	16
				aver	19.2333	0.637778	1.95	68.4022	0.0488889	0.28125	1.56	0.41	6.19444	0.118889	0.982222	0.792222	13.3333	50.7778	19.7778	445	62.6667		<400	31.1111
				std	1.29843	0.0989669	0.0956556	1.96945	0.012693	0.0816679	0.181187	0.0430116	0.518968	0.0247207	0.252279	0.207833	5.38516	24.0665	4.20648	39.3383	10.8858			13.7609
	reference	group	dating	sample	Na2O	MgO	Al2O3	SiO2	P2O5	SO3	Cl	K2O	CaO	TiO2	MnO	Fe2O3	Ni	Cu	Zn	Sr	Zr	Sn	Sb	Pb
	Maltoni et al. 2015	CL3	4th-5th	D7	19.02	0.51	1.96	68.76	0.02	0.27	0.9	0.55	5.7	0.12	0.34	2.14							<400
			5th-8th	D10	21.1	0.77	1.97	68.07	0.01	0.29	1.26	0.4	6.26	0.13	0.82	0.65							<400
		CLASSE, RAVENA	5th-8th	D11	18.17	0.71	2.04	68.29	0.01	0.22	1.07	0.43	6.93	0.12	0.77	0.98							<400
		Maltoni et al .2015	5th-8th	D14	20.02	0.62	1.56	69.05	0	0.31	1.29	0.37	6.99	0.09	0.72	0.38							<400
		5th-6th c. mostly	4th-5th	D16	19.06	0.3	1.58	69.91	0.04	0.17	1.73	0.41	6.16	0.06	0.5	0.3				419	38		<400
		n=25	4th-5th	D23	17.39	0.49	1.94	71.96	0.03	0.12	1.52	0.47	4.95	0.18	0.74	0.61				366	93		<400
			4th-5th	D25	17.89	0.48	1.76	71.09	0.03	0.11	1.59	0.36	5.55	0.08	0.75	0.45				410	43		<400
				A3	19.41	0.59	1.84	68.15	0.04	0.27	1.45	0.57	6.28	0.12	0.58	0.78				438	63		<400
				BLC	17.42	0.94	2.23	67.06	0.06	0.35	1.03	0.86	8.14	0.18	0.29	0.96				546	92		<400
				CVC	18.97	0.61	1.83	68.3	0.05	0.33	1.24	0.72	6.14	0.12	0.61	0.82				424	64		<400
				F-D D12	19.74	0.6	1.85	67.12	0.04	0.17	1.7	0.48	7.59	0.11	0.56	0.67				609	58		<400
				G1	18.57	0.84	1.94	66.78	0.01	0.36	1.13	0.63	8.17	0.13	0.36	0.65
				G3	17.85	0.4	2.38	68.08	0.01	0.36	1.22	1.5	6.92	0.07	0.76	0.26
				G4	17.63	1	2.38	67.11	0.01	0.36	1.14	0.88	6.5	0.27	1.35	1.25
				GRA	19.31	0.58	1.75	68.97	0.03	0.29	1.32	0.84	5.89	0.09	0.83	0.56				430	52		<400
				M1	18.66	0.73	2.12	69.18	0.04	0.21	1.28	0.42	6.8	0.21	0.98	0.77
				PV	19.8	0.81	2.12	66.51	0.06	0.24	1.38	0.43	5.87	0.23	0.85	1.41	16	53	38	420	107		<400	66
				PVA	17.98	0.89	2.15	66.92	0.05	0.32	1.34	0.65	8.16	0.17	0.29	0.88	41	19	18	584	88		<400	21
				PVC	19.38	0.56	1.77	69.04	0.04	0.35	1.23	0.44	6.11	0.1	0.51	0.65	12	29	17	413	55		<400	16
				T-A	19.34	0.81	1.99	66.52	0.04	0.31	1.38	0.62	8.01	0.15	0.13	0.71				552	80		<400
				T-C	19.76	0.64	1.78	67.82	0.02	0.32	1.19	0.44	6.5	0.11	0.52	0.58
				D51	18.16	0.71	1.94	67.93	0.09	0.24	1.3	0.55	7.9	0.12	0.77	0.86
				D57	18.08	0.58	1.77	69.06	0.08	0.27	1.25	0.47	6.79	0.11	0.62	0.61
				D59	19.18	0.65	1.73	67.86	0.08	0.29	1.22	0.35	7.45	0.1	0.74	0.61
				G06	21.85	0.62	1.8	66.6	0.02	0.44	1.23	0.3	5.75	0.11	0.96	0.52
				aver	18.9496	0.6576	1.9272	68.2456	0.0364	0.2788	1.2956	0.5656	6.7004	0.1312	0.654	0.7624				467.583	69.4167		<400
				std	1.09806	0.166415	0.215029	1.3743	0.0241316	0.0798603	0.193371	0.253049	0.915517	0.0504414	0.262377	0.388922				81.046	22.0184
	reference	group	dating	sample	Na2O	MgO	Al2O3	SiO2	P2O5	SO3	Cl	K2O	CaO	TiO2	MnO	Fe2O3	Ni	Cu	Zn	Sr	Zr	Sn	Sb	Pb
	Gellep	Frankish	2nd half 5th-beg. 6th	Gel 17	17.56	0.59	2.29	68.8	0.09		0.85	0.64	6.69	0.12	0.95	0.93324		0.15						0.45
	Wedepohl et al. 1997	n=2	6th	Gel 19	17.24	0.84	2	70.08	0.05		1.27	0.64	5.99	0.06	1.1	0.7777		0						0
				aver	17.4	0.715	2.145	69.44	0.07		1.06	0.64	6.34	0.09	1.025	0.85547		0.075						0.225
				std	0.226274	0.176777	0.205061	0.905097	0.0282843		0.296985	0	0.494975	0.0424264	0.106066	0.109983		0.106066						0.318198
	reference	group	dating	sample	Na2O	MgO	Al2O3	SiO2	P2O5	SO3	Cl	K2O	CaO	TiO2	MnO	Fe2O3	Ni	Cu	Zn	Sr	Zr	Sn	Sb	Pb
	Foy et al. 2003	Foy 3.2	begin. 6th c.	VRR 48	20.22	0.64	1.71	68.11	0.13			0.32	6.85	0.11	0.96	0.77		20		428	61		0	19
		turn 5th/6th c.	?	VRR 81	18.36	1.04	2.1	67.08	0.12			0.58	7.96	0.12	1.16	0.71		27		626	75		118	26
				VRR 164	19.28	0.45	1.85	68.09	0.07			0.42	6.08	0.07	0.49	0.93		46		403	41		1	1462
		n=17	late 5th/early 6th c.	VRR 165	20.35	0.66	1.97	66.1	0.07			0.44	6.51	0.11	1.14	0.6		19		511	66		63	58
			begin. 6th c.	VRR 166	19.5	0.74	2.02	66.36	0.11			0.51	7.17	0.1	0.78	0.64		15		567	58		1	14
			begin. 6th c.	VRR 168	18.03	0.82	2.19	66.88	0.1			0.55	7.36	0.12	1.81	0.92
			begin. 6th c.	VRR 170	18.85	0.67	1.81	67.51	0.006			0.37	6.89	0.1	1.02	0.7		28		605	56		1	29
			late 5th/early 6th c.	VRR 171	18.59	0.74	1.9	67.29	0.09			0.43	7.34	0.11	0.6	0.69		25		712	61		2	39
			late 5th/early 6th c.	VRR 172	18.78	0.6	1.84	70.11	0.12			0.38	6.18	0.08	0.72	0.61		16		397	44		0	18
				VRR 183	18.2	0.69	2.11	67.28	0.07			0.52	8.47	0.1	0.71	0.72		31		681	66		6	549
				VRR 184	19.63	0.67	1.99	66.85	0.07			0.45	7.66	0.1	0.56	0.81		28		597	67		6	68
				VRR 187	18.2	0.62	1.92	69.05	0.07			0.48	6.67	0.08	1.31	0.59		26		620	57		0	9
			Late Antiquity	VRR 335	18.54	0.74	2.13	67.5	0.06			0.44	8.08	0.11	1.19	0.76		32		647	65		75	32
			begin. 6th. c	VRR 336	18.29	0.56	1.68	69.35	0			0.28	6.84	0.07	1	0.69		18		475	45		1	31
			begin. 6th. c	VRR 402	17.26	0.35	1.85	71	0.05			0.42	5.72	0.06	0.53	0.36		6		370	40		1	8
			begin. 6th. c	VRR 403	17.69	0.39	1.75	71.16	0.06			0.36	6.05	0.06	0.91	0.44		12		437	41		1	19
			begin. 6th. c	VRR 404	19.71	0.68	1.86	67.49	0.07			0.45	6.98	0.11	1.31	0.88		51		501	63		8	488
				aver	18.79	0.65	1.92	68.07	0.08			0.44	6.99	0.09	0.953	0.7		25		536	57		18	179
				std	0.85	0.16	0.15	1.49	0.03			0.08	0.74	0.02	0.338	0.15		11		106	11		34	369
	reference	group	dating	sample	Na2O	MgO	Al2O3	SiO2	P2O5	SO3	Cl	K2O	CaO	TiO2	MnO	Fe2O3	Ni	Cu	Zn	Sr	Zr	Sn	Sb	Pb
	Conte et al. 2014	Butrint	5th-6th c.	BT2	19.7	1.06	2.14	63.3	0.07	0.45	1.34	0.74	8.48	0.14	1.38	0.7777	8.8	37	16	716	56	12	53	66
		5th-6th	5th-6th c.	BT19	18.4	0.95	2.2	66.6	0.05	0.32	1.31	0.61	7.26	0.15	1.4	0.78881	10	40	19	660	63	4	105	48
		n=5	5th-6th c.	BT22	22.3	0.74	1.73	64.4	0.04	0.48	1.43	0.45	6.78	0.1	1.36	0.56661	6.8	25	14	590	46	0.8	9.1	7
				BT34	18.9	1.18	2.38	65.4	0.14	0.38	1.22	0.67	7.81	0.16	1.31	0.9999	14	64	31	583	64	10	68	118
			5th-7th c.	BT38	18.2	1.11	2.4	66.8	0.04	0.37	1.26	0.63	7.38	0.14	1.33	1.07767	16	45	22	604	61	4.3	117	68
				aver	19.5	1.008	2.17	65.3	0.068	0.4	1.312	0.62	7.542	0.138	1.356	0.842138	11.12	42.2	20.4	630.6	58	6.22	70.42	61.4
				std	1.66883	0.171668	0.27037	1.47986	0.0420714	0.0644205	0.0804363	0.107238	0.639937	0.0228035	0.0364692	0.202037	3.7884	14.2373	6.65582	56.5226	7.38241	4.62839	43.113	40.0225
	reference	group	dating	sample	Na2O	MgO	Al2O3	SiO2	P2O5	SO3	Cl	K2O	CaO	TiO2	MnO	Fe2O3	Ni	Cu	Zn	Sr	Zr	Sn	Sb	Pb
	Cholakova and Rehren 2018	Bulg. 5th c.	410-470 AD	G 43	19.4	0.5	1.71	69.7				0.4	5.82	0.08	0.57	0.41		10.3853		454.086	48.4945		0	11.1398
		5th c.	410-470 AD	G 44	19.2	0.51	1.71	69.7				0.42	5.89	0.08	0.58	0.4		6.39094		458.314	51.0469		0	4.6416
		n=32	410-470 AD	G 82	18.5	0.49	1.85	69.4				0.4	6.37	0.09	0.53	0.64
			470-490 AD	G 83	18.4	0.55	1.98	69.2				0.44	5.97	0.11	0.8	0.66
			410-470 AD	G 85	18.2	0.35	1.76	70.7				0.35	5.78	0.06	0.75	0.4		20.7706		432.1	47.6438		0	1.85664
			470-490 AD	G 86	18.4	0.34	1.7	70.4				0.36	5.74	0.04	0.72	0.37
			410-470 AD	G 54	18.4	0.46	1.83	70.18				0.34	6.24	0.08	0.58	0.42		6.39094		427.872	54.45		0	19.4947
			410-470 AD	G 57	19.3	0.48	1.83	68.1				0.34	6.48	0.09	0.77	0.65
			disturbed context	G 58	19.9	0.59	2.08	66.3				0.37	6.5	0.11	0.81	0.79
			470-490 AD	G 59	18.6	0.36	1.68	69.7				0.42	6.16	0.07	0.64	0.55
			470-490 AD	G 18	19.3	0.48	1.99	68.6				0.45	5.7	0.08	0.83	0.52
			disturbed context	G 19	19.3	0.47	1.99	68.7				0.46	5.73	0.08	0.82	0.52
			410-470 AD	G 20	18.8	0.31	1.81	69.8				0.49	6.03	0.08	0.62	0.54
			410-470 AD	G 45	17.5	0.41	1.74	69.4				0.37	6.88	0.08	0.75	0.54
			410-470 AD	G 46	17.3	0.41	1.74	69.3				0.36	6.92	0.08	0.93	0.55
			410-470 AD	G 47	17.4	0.42	1.76	69.4				0.37	6.96	0.09	0.73	0.5
			410-470 AD	G 48	17.8	0.46	1.79	70.5				0.38	6.77	0.09	0.74	0.5		13.5807		481.145	63.8086		0	12.9965
			410-470 AD	G 22	17.4	0.45	1.74	69.7				0.36	6.76	0.09	1.03	0.53
			disturbed context	G 21	17	0.56	2.06	69.6				0.47	7.1	0.11	1.05	0.69
			disturbed context	G 23	18.2	0.52	1.8	70.7				0.3	5.33	0.07	1.05	0.51
			410-470 AD	G 65	18.5	0.45	1.83	70.2				0.39	6.15	0.09	0.99	0.48		12.7819		477.762	60.4055		0.835342	10.2115
			disturbed context	G 66	19.7	0.45	1.73	69.8				0.39	5.31	0.08	0.77	0.4		5.59207		406.732	5.10469		6.68274	48.2726
			410-470 AD	G 81	18.6	0.37	1.58	70.2				0.44	5.89	0.06	0.81	0.51
			late 4th-5th	SER 49	19.8	0.53	1.9	68				0.33	5.89	0.08	0.92	0.66
			possibly 6th	SER 50	18.5	0.68	2	67				0.47	7.73	0.1	0.85	0.59
			late 4th-5th	SER 51	19.4	0.57	1.95	67.1				0.35	7.02	0.11	0.62	0.65
			late 4th-early 5th	SER 54	20.7	0.58	1.88	66.8				0.34	6.02	0.07	0.62	0.51
			5th	SER 56	19.5	0.52	2.09	67.2				0.41	6.5	0.09	0.99	0.62
			disturbed context	SER 57	19.8	0.48	1.79	68.7				0.32	5.64	0.07	0.66	0.37
			late 4th-early 5th	SER 10	21	0.54	1.99	66.2				0.4	5.91	0.09	1.02	0.7		23.966		465.924	57.0023		0	12.9965
			possibly 6th	SER 2	20.7	0.83	2.01	66.1				0.41	5.68	0.12	1.26	0.75		57.5185		471.843	61.2563		4.17671	23.208
			2-3rd quarter 4th	SER 9	21	0.8	1.94	66.9				0.3	5.27	0.09	0.84	0.61		13.5807		426.181	52.7484		1.67068	0
				aver	18.9219	0.4975	1.85125	68.8525				0.3875	6.19187	0.0846875	0.801563	0.548125		17.0958		450.196	50.1961		1.33655	14.4818
				std	1.08084	0.11587	0.132318	1.43196				0.0502895	0.590213	0.0166529	0.173542	0.111859		15.4365		25.3998	16.7536		2.30288	13.9158
			date	sample	Na2O	MgO	Al2O3	SiO2				K2O	CaO	TiO2	MnO	Fe2O3	Ni	Cu	Zn	Sr	Zr	Sn	Sb	Pb
	Cholakova and Rehren 2018	Bulg. 5th c.	6th	SER 3	19.3	0.64	2.09	65.7				0.43	7.21	0.11	1.51	0.64		23.966		591.918	57.8531		0	8.35487
		High Sr gr.	late 4th-5th	SER 41	21.1	0.74	2.51	63.9				0.52	8.04	0.13	0.86	0.83		25.5638		602.065	94.4367		1.67068	25.0646
		n=10	6th	SER 42	19.6	0.95	1.98	66.8				0.53	7.43	0.11	0.86	0.73		95.0652		606.293	74.018		67.6627	65.9107
		predomin.	610 at latest	ODR 1	19.1	0.8	1.93	66.6				0.47	7.86	0.11	1.23	0.68		39.9434		654.492	68.9133		53.4619	29.7062
		5th c.	610 at latest	ODR 36	19.3	0.61	2.15	67.3				0.39	7.3	0.1	0.91	0.77		34.3513		553.866	74.018		2.50603	131.821
			470-490	G 55	18.8	0.84	2.3	65.9				0.57	8.81	0.12	0.81	0.84		13.5807		706.073	71.4656		0	85.4054
			disturbed context	G 56	19.5	0.7	2.3	65.8				0.45	8.19	0.11	0.94	0.86		11.983		533.572	68.0625		0	17.6381
			disturbed context	G 49	19.3	0.73	2.38	65.9				0.6	7.96	0.13	0.8	0.77		25.5638		707.765	88.4813		1.67068	24.1363
			disturbed context	G80	18.7	0.72	1.91	65.3				0.5	7.4	0.1	0.87	0.77		15.9774		574.16	69.7641		0.835342	66.839
			470-490	G 24	19.3	0.69	2.33	65.3				0.58	8.28	0.11	0.91	0.73		27.9604		688.316	74.018		0	120.681
				aver	19.4	0.742	2.188	65.85				0.504	7.848	0.113	0.97	0.762		31.3955		621.852	74.103		12.7807	57.5558
				std	0.659966	0.0995322	0.206548	0.943104				0.0689928	0.512224	0.0105935	0.225093	0.0700476		24.043		63.4006	10.4002		25.4198	43.9622
	reference	group	dating	sample	Na2O	MgO	Al2O3	SiO2	P2O5	SO3	Cl	K2O	CaO	TiO2	MnO	Fe2O3	NiO	CuO	Zn	SrO	ZrO2	SnO2	Sb2O3	PbO
	Freestone et al. 2008	Anglo-Saxon I		58	18.28	0.58	2.11	67.97		0.46	0.84	0.68	7.34	0.11	0.83	0.74437
		n=6		57	18.15	0.64	2.14	67.98		0.44	0.83	0.73	7.47	0.13	0.94	0.62216
		400-550 AD		64	20.09	0.7	1.92	66.93		0.65	0.85	0.52	6.59	0.14	1.05	0.63327		80	31	331	69		270	410
				70	20.08	0.79	2.02	66.25		0.51	0.89	0.56	6.76	0.15	1.29	0.76659
				21	19.96	0.8	1.88	66.59		0.46	0.79	0.72	6.82	0	1.3	0.76659
				37	18.8	0.86	2.17	66.4		0.44	0.82	0.56	7.72	0.14	1.41	0.75548
				aver	19.2267	0.728333	2.04	67.02		0.493333	0.836667	0.628333	7.11667	0.111667	1.13667	0.714743		80	31	331	69		270	410
				std	0.921817	0.106661	0.120167	0.773873		0.0809115	0.0332666	0.0921774	0.454166	0.0563619	0.230275	0.0680043
	reference	group	dating	sample	Na2O	MgO	Al2O3	SiO2	P2O5	SO3	Cl	K2O	CaO	TiO2	MnO	Fe2O3	Ni	Cu	Zn	Sr	Zr	Sn	Sb	Pb
	Milavec and Šmit 2020		5th-6th	15	19.4	0.65	2.09	67.5		0.68	0.76	0.61	6.62	0.11	0.96	0.6		80	14	443.938	66.6281	0	0	34.3478
	Korinjski hrib		5th-6th	1	18.9	1.16	1.91	68.5		0.62	0.61	0.44	6.42	0.09	0.79	0.52		71	17	484.527	43.6785	0	0	59.4124
	n=8		5th-6th	13	18.9	1.63	2.08	65.7		0.45	0.86	0.55	7.7	0.11	1.25	0.68		70	18	591.072	43.6785	0	128.643	47.3443
			5th-6th	17	18.7	1.35	2.18	64.5		0.59	0.71	0.66	9.06	0.14	1.17	0.86		57	19	674.786	65.8878	0	0	38.0611
			5th-6th	18	18.9	1.07	2.02	65.2		0.62	0.69	0.66	8.65	0.12	1.15	0.89		51	25	625.742	59.225	0	0	40.846
			5th-6th	19	18.8	1.9	2.1	65.3		0.52	0.63	0.62	8.15	0.12	1.09	0.73		49	25	551.329	68.1088	0	0	30.6345
			5th-6th	20	18.8	1.37	2.06	64.6		0.65	0.66	0.64	8.96	0.14	1.29	0.85		64	24	642.654	69.5894	0	0	36.2044
			5th-6th	26	18.4	0.9	1.94	66.1		0.64	0.79	0.59	8.49	0.12	1.23	0.69		56	19	612.212	53.3025	0	0	37.1328
				aver	18.85	1.25375	2.0475	65.925		0.59625	0.71375	0.59625	8.00625	0.11875	1.11625	0.7275		62.25	20.125	578.283	58.7623	0	16.0803	40.4979
				std	0.277746	0.398961	0.0882772	1.4089		0.0757699	0.0850105	0.0730826	1.01565	0.0164208	0.167583	0.13199		10.8463	4.08613	79.8111	10.7058	0	45.4821	9.06767
	reference	group	dating	sample	Na2O	MgO	Al2O3	SiO2	P2O5	SO3	Cl	K2O	CaO	TiO2	MnO	Fe2O3	Ni	Cu	Zn	Sr	Zr	Sn	Sb	Pb
transient Foy 3.2/2.1 or early Foy 2.1	Cholakova et al. 2015	Bulg. 6th c.	ca AD 470-490	G 51	19.4	1.16	1.98	65.5	0.1661	0	0.83	0.65	7.45	0.11	1.72	0.8	9.42983	45.5355	15.2646	695.926	69.7641	17.3284	98.5704	26.9213
		6th c.	ca AD 540-580	G 53	19.4	1.17	2.06	65.9	0.1672	0.01	0.81	0.64	7.41	0.16	1.44	0.82	20.4313	83.8811	31.3326	686.625	99.5414	24.4172	101.912	159.671
		n=8	disturbed context	G 63	18.6	0.91	2.29	66.6	0.0918	0.29	0.81	0.59	7.98	0.14	1.32	0.79	9.42983	38.3456	16.8714	730.596	98.6906	22.0543	127.807	132.75
			disturbed context	G 73	18.5	0.89	2.32	66.5	0.0853	0.3	0.78	0.57	7.77	0.14	1.26	0.97	10.2157	39.1445	19.2816	658.72	89.332	15.7531	96.0644	92.8319
			ca AD 470-490	G 76	19.5	1.14	2.04	65.6	0.1619	0.15	0.88	0.65	7.52	0.11	1.73	0.89	9.42983	40.7422	13.6578	728.059	68.0625	10.2395	96.8997	25.0646
			disturbed context	G 77	19	0.89	2.34	66.4	0.0909	0.2	0.8	0.56	7.32	0.13	1.28	0.94	13.3589	59.9151	21.6918	634.198	79.1227	17.3284	108.594	137.391
			t.p.q. end 4th ?	SER 53	19.4	0.9	2.16	64.8	0.08	0.41	0.7	0.54	7.78	0.14	1.74	0.76
			t.a.q. ca AD 610	ODR 25	19.2	0.95	2.32	66	0.1299		0.87	0.62	7.69	0.12	1.09	0.82	14.1447	47.1332	23.2986	642.654	77.4211	19.6913	60.98	92.8319
				aver	19.125	1.00125	2.18875	65.9125	0.121637	0.194286	0.81	0.6025	7.615	0.13125	1.4475	0.84875	12.3486	50.671	20.1998	682.397	83.1335	18.116	98.6897	95.3516
				std	0.388219	0.130322	0.14672	0.605776	0.0389713	0.153064	0.0560612	0.0433425	0.225325	0.0172689	0.252686	0.0756755	4.07603	16.384	5.98391	38.8852	12.9374	4.59277	19.9519	53.1328
	reference	group	dating	sample	Na2O	MgO	Al2O3	SiO2	P2O5	SO3	Cl	K2O	CaO	TiO2	MnO	Fe2O3	Ni	Cu	Zn	Sr	Zr	Sn	Sb	Pb
	Maltoni et al. 2016	FC/3	1st half 5th	AQ-FC 109/111-1	17.98	0.61	1.97	69.21	0.06	0.28	1.03	0.41	6.5	0.12	0.65	1.07	16	51	24	442	67	<400	<400	14
		n=7		AQ-FC 111-2	18.9	0.5	1.91	69.39	0.04	0.35	1.14	0.4	5.71	0.1	0.76	0.54	5	24	17	379	60	<400	<400	25
				AQ-FC 111-7	19.43	0.75	2.05	66.5	0.07	0.35	1.26	0.53	6.9	0.2	1.16	1.38	13	75	28	478	103	<400	<400	74
		Tito Macro		AQ-FC 116-2	17.86	0.54	1.71	69.4	0.04	0.31	1.29	0.31	6.97	0.08	1.14	0.53	6	19	23	488	53	<400	<400	35
		Aquilea		AQ-FC 117-7	20.04	0.51	1.65	68.34	0.04	0.4	1.24	0.4	6.32	0.08	0.81	0.47	5	22	14	442	48	<400	<400	15
		1-7th c.		AQ-FC PV-1	20.82	0.47	1.48	66.7	0.03	0.45	1.43	0.29	7.2	0.08	0.82	0.45	4	20	12	514	48	<400	<400	9
				AQ-FC SL-2	19.53	0.52	1.59	68.04	0.03	0.27	1.42	0.3	6.76	0.08	0.75	0.48	4	23	20	443	49	<400	<400	22
				aver	19.2229	0.557143	1.76571	68.2257	0.0442857	0.344286	1.25857	0.377143	6.62286	0.105714	0.87	0.702857	7.57143	33.4286	19.7143	455.143	61.1429	<400	<400	27.7143
				std	1.06943	0.0955186	0.213062	1.2286	0.0151186	0.0647707	0.143228	0.0851889	0.498221	0.0442934	0.199165	0.36913	4.85994	21.4232	5.73627	43.5064	19.7773			22.1187
	reference	group	dating	sample	Na2O	MgO	Al2O3	SiO2	P2O5	SO3	Cl	K2O	CaO	TiO2	MnO	Fe2O3	Ni	Cu	Zn	Sr	Zr	Sn	Sb	Pb
	Silvestri et al. 2011	MSG1c	6th c.	AU1 C	18.6	0.96	1.81	67.4	0.06	0.22	1.9	0.26	6.3	0.11	0.9	0.98879	<300	<300	<300	n.d.	n.d.	<300	<300	<700
		n=20		AU1 T	18.5	0.97	1.93	68	0.05	0.26	1.73	0.33	6.5	0.12	0.8	0.94435	<300	<300	<300	n.d.	n.d.	<300	<300	<700
		Roman Mn≈Foy 3.2		AUI 6	18.5	0.68	2.21	67.9	0.03	0.28	1.26	0.39	6.5	0.11	1.2	0.71104	9.35	29.1	17.3	435	52.1	2.11	436	46.1
		tesserae		AUV 9	17.7	0.89	2.59	68.4	0.07	0.31	1.27	0.49	6.3	0.16	1.1	1.16655	12	384	36.2	456	75.5	31.8	120	633
				TRV 2	19.5	0.62	2.01	68.8	0.04	0.23	1.55	0.39	5.6	0.11	1.1	0.84436	10.2	31.7	15.4	394	48.7	0.94	12.6	7.02
				TRV 4	19.1	0.76	2.24	67.9	0.06	0.25	1.34	0.46	6.6	0.11	1.2	0.76659	9.91	46	16.8	446	59.1	2.65	52.8	35.5
				TRV 5	18.1	0.67	2.3	69	0.03	0.23	1.18	0.54	6.7	0.1	0.9	0.86658	7.48	46.1	21.5	443	50	4.09	142	85.1
				TRV 9	19.7	0.8	2.26	67.2	0.07	0.21	1.54	0.41	6.5	0.1	1.2	0.82214	14.7	23.4	40.9	404	191	2.32	221	89.7
				TRV 10	18.6	0.65	2	69.3	0.05	0.31	1.29	0.43	6.4	0.09	0.9	0.59994	7.12	29.6	14.4	446	44.3	0.55	0.73	8.03
				CAR 1	16.7	0.75	2.19	71.3	0.02	0.11	1.37	0.35	5.7	0.12	1.4	0.6666	9.23	42.3	14	390	55.2	5.24	11.3	62.7
				CAR 2	16.4	0.57	2.37	71	0.12	0.18	1.1	0.65	6.8	0.08	0.8	0.53328	12.7	57.8	24.1	465	47.9	20.2	335	666
				CARv 6	18.5	0.75	2.26	68.2	0.07	0.25	1.33	0.52	6.9	0.09	1.2	0.71104	8.15	56.6	18.7	464	52.1	3.3	77.9	52.8
				CAR 15	19.6	0.62	2.07	69.4	0.03	0.24	1.43	0.39	6.2	0.09	1.1	0.53328	8.71	31.2	11.7	423	47.6	2.91	411	38.5
				CAR 16	18.7	0.76	2.33	68.6	0.08	0.24	1.19	0.49	6.7	0.11	1.1	0.57772	7.58	37.2	16.6	445	49.6	3.82	129	72.9
				CAR 17	19	0.6	2.05	70	0.02	0.22	1.48	0.4	5.8	0.09	0.9	0.52217	7.09	25.4	13.4	418	55.4	5.19	3.85	33.6
				CAR 23	19.2	0.74	1.9	69	0.02	0.21	1.49	0.33	5.9	0.12	1.1	0.52217	8.82	16.3	11.5	426	49.7	0.8	352	13.3
				CAR 31	18.5	0.74	2.34	68.6	0.05	0.26	1.21	0.5	6.8	0.1	1.2	0.57772	9.15	35.2	19	456	50.8	4.98	157	72
				CAR 37	15.6	0.49	2.55	71.9	0.13	0.12	1.07	0.68	7.2	0.07	1.3	0.4444	18	10.2	28	477	35.8	1.76	119	199
				CAR 39	18.6	0.73	2.4	68.9	0.06	0.23	1.17	0.51	6.8	0.08	1.2	0.5555	8.34	38.2	17.8	448	46.9	4.61	144	78.7
				CAR 40	17.8	0.71	2.44	68.9	0.06	0.24	1.15	0.57	6.9	0.12	1.1	0.58883	8.52	31.5	19.8	437	45	3.35	201	70.8
				aver	18.345	0.723	2.2125	68.985	0.056	0.23	1.3525	0.4545	6.455	0.104	1.085	0.697152	9.83611	53.9889	19.8389	437.389	58.7056	5.59	162.566	125.819
				std	1.06843	0.1214	0.215697	1.24701	0.0299825	0.0503671	0.214252	0.107482	0.43586	0.0198415	0.166307	0.190185	2.86024	83.2793	8.01367	24.3072	33.9519	7.82508	139.03	195.372
	reference	group	dating	sample	Na2O	MgO	Al2O3	SiO2	P2O5	SO3	Cl	K2O	CaO	TiO2	MnO	Fe2O3	Ni	Cu	Zn	Sr	Zr	Sn	Sb	Pb
	Balvanović et al. 2018	Jel 1	6th-early 7th?	2	21.4	0.878	2.04	65.9		0.479	0.976	0.675	5.71	0.0889	1.01	0.696	4.31415	43.5383	17.2731	470.152	74.018	0	0	169.882
		6th c.	6th-early 7th?	18	20.6	0.956	2.01	66.8		0.484	0.966	0.587	5.8	0.0832	0.963	0.683	3.9291	49.6896	13.5775	438.865	54.8754	0	0	155.958
		n=5	6th-early 7th?	20	20.9	1.23	1.99	65.8		0.457	1.02	0.687	6.02	0.082	1	0.715	4.44774	47.293	18.5585	470.152	61.6816	0	0	178.237
			6th-early 7th?	24	20.6	1.49	2.04	66.1		0.426	0.984	0.645	5.91	0.0775	1	0.696	2.91539	51.2873	11.3279	472.689	68.573	0	0	166.169
			6th-early 7th?	25	20.2	1.32	2.41	66.1		0.376	0.834	0.618	6.36	0.0745	0.923	0.696	3.53619	39.4641	11.0066	433.791	55.4709	0	0	156.886
				aver. G1	20.74	1.1748	2.098	66.14		0.4444	0.956	0.6424	5.96	0.08122	0.9792	0.6972	3.82851	46.2544	14.3487	457.13	62.9238	0	0	165.426
				std G1	0.397995	0.227791	0.15715	0.349857		0.0398527	0.0636616	0.0366693	0.225477	0.00494991	0.0323568	0.0102255	0.556533	4.28241	3.0713	17.0852	7.44122	0	0	8.33215
	reference	group	dating	sample	Na2O	MgO	Al2O3	SiO2	P2O5	SO3	Cl	K2O	CaO	TiO2	MnO	Fe2O3	Ni	Cu	Zn	Sr	Zr	Sn	Sb	Pb
	Balvanović et al. 2020	gw1	6th c.	10	18.56	1.239	2.058	67.92		0.2605	0.7966	0.5972	6.559	0.08994	1.222	0.6095	0	68.1	12.8	510.741	73.8832	0	0	32.584
	Jelica gw		6th c.	12	19.64	1.708	2.226	65.91		0.3786	0.7086	0.7913	6.787	0.09718	0.9565	0.6914	7.39	46.9	23.3	566.55	83.6553	0	0	63.2185
	n=6		6th c.	13	18.89	1.39	2.129	66.23		0.3389	0.5664	0.686	7.452	0.1038	1.322	0.7685	0	114	29.9	664.639	78.4731	0	0	68.51
			6th c.	30	18.84	1.54	2.447	66.17		0.3618	0.7289	0.65	7.314	0.1131	1.04	0.6714	0	73.1	18.9	553.02	73.8092	0	144.514	88.8401
			6th c.	37	19.2	1.66	2.264	66.08		0.4235	0.7386	0.6541	6.88	0.1099	1.036	0.8593	11.7	62.5	24.4	621.514	76.2522	0	0	79.9283
			6th c.	38	19.38	1.441	2.256	66.06		0.4402	0.7647	0.6225	7.03	0.1095	0.952	0.831	5.96	59.4	24.8	602.911	79.2135	0	0	86.705
				aver	19.085	1.49633	2.23	66.395		0.36725	0.7173	0.66685	7.00367	0.103903	1.08808	0.738517	4.175	70.6667	22.35	586.562	77.5478	0	24.0857	69.9643
				std	0.395462	0.175548	0.133208	0.755003		0.0645656	0.0799625	0.0679986	0.334057	0.00885494	0.150671	0.0973763	4.94853	23.0164	5.85175	54.5149	3.74213	0	58.9977	20.8841
	reference	group	dating	sample	Na2O	MgO	Al2O3	SiO2	P2O5	SO3	Cl	K2O	CaO	TiO2	MnO	Fe2O3	Ni	Cu	Zn	Sr	Zr	Sn	Sb	Pb
	Drauschke and Greiff 2010	Caričin Grad	end 6th-early 7th?	261	20.19	0.79	2.03	67.8	0.07	0.29		0.56	6.44	0.13	0.94	0.67771	0	79.8868	0	253.679	0	0	270.326	278.496
		n=2	end 6th-early 7th?	A10890	21.45	1.01	2.14	65.52	0.1	0.32		0.71	6.43	0.11	1.3	0.81103	0	79.8868	0	338.239	0	0	450.543	92.8319
				aver	20.82	0.9	2.085	66.66	0.085	0.305		0.635	6.435	0.12	1.12	0.74437	0	79.8868		295.959			360.434	185.664
				std	0.890955	0.155563	0.0777817	1.6122	0.0212132	0.0212132		0.106066	0.00707107	0.0141421	0.254558	0.0942715	0	0		59.7927			127.433	131.284
			dating	sample	Na2O	MgO	Al2O3	SiO2	P2O5	SO3	Cl	K2O	CaO	TiO2	MnO	Fe2O3	Ni	Cu	Zn	Sr	Zr	Sn	Sb	Pb
	Schibille et al. 2016b	Byzantine glass wights	650 - 700	BM 1980,0611.5	19	0.7	2.13	67.3	0.06		0.94	0.5	6.91	0.11	1.49	0.66	8.27	29.8	15.6	524	62.7	6.23	8.05	25.6
		n=6	6th	BM 1981,0601.3	19.5	0.58	2.05	67.3	0.05		0.93	0.45	6.94	0.09	1.29	0.64	8.66	28.7	16.6	482	54.2	3.44		12.9
			6th - 7th	BM 1986,0406.16	17.2	0.89	2.14	69.1	0.04		0.86	0.45	6.53	0.11	1.78	0.69	15.3	24.9	24.9	578	60.2	0.89		6.03
			6th	BM 1987,0703.4	16.8	0.6	2.1	70.1	0.04		0.87	0.43	6.05	0.1	2.21	0.55	6.4	21.1	12.2	500	60.8	0.66	3.05	4.99
			6th - 7th	BnF Schlumberger 3990	18.2	0.68	1.9	68.8	0.04		0.97	0.42	6.58	0.09	1.53	0.62	6.94	22.2	12.4	510	54.5	0.52		4.43
			6th	BnF Schlumberger 3992	19.5	0.45	1.94	68.9	0.03		0.95	0.35	6.35	0.08	0.81	0.45	6.38	15.1	12	451	51.9	0.63		5.66
				aver	18.3667	0.65	2.04333	68.5833	0.0433333		0.92	0.433333	6.56	0.0966667	1.51833	0.601667	8.65833	23.6333	15.6167	507.5	57.3833	2.06167	5.55	9.935
				std	1.16733	0.147241	0.101325	1.09621	0.010328		0.0447214	0.0492612	0.338349	0.0121106	0.4694	0.0879583	3.39134	5.41467	4.94466	42.7727	4.39063	2.32545	3.53553	8.27606
	reference	group	dating	sample	Na2O	MgO	Al2O3	SiO2	P2O5	SO3	Cl	K2O	CaO	TiO2	MnO	Fe2O3	Ni	Cu	Zn	Sr	Zr	Sn	Sb	Pb
	Mirti et al. 2000		late 7th c.	CB 14	18.3	0.73	2.15	68.9	(a)			0.46	6.93	0.12	1.27	0.68		23.966		549.638	85.0781	<473	<300	<186
		n=3	late 7th c.	CB 23	17.4	0.6	2.04	69.8	(a)			0.38	5.66	0.1	1.03	0.49		15.9774		397.431	76.5703	<473	<300	<186
			late 7th c.	CB 24	17	0.58	2.01	71.9	(a)			0.34	5.53	0.1	1.03	0.47		15.9774		397.431	68.0625	<473	<300	<186
				aver	17.5667	0.636667	2.06667	70.2				0.393333	6.04	0.106667	1.11	0.546667		18.6402		448.166	76.5703
				std	0.665833	0.0814453	0.0737111	1.53948				0.061101	0.773499	0.011547	0.138564	0.115902		4.61226		87.877	8.50781
	reference	group	dating	sample	Na2O	MgO	Al2O3	SiO2	P2O5	SO3	Cl	K2O	CaO	TiO2	MnO	Fe2O3	Ni	Cu	Zn	Sr	Zr	Sn	Sb	Pb
	Velde 1990	Vicq	7th-9th	6	17.35	0.75	2.05	68.51			0.8	0.64	8.27		1.24	0.74437
		n=2	7th-9th	9	19.32	0.53	2.03	71.45			1.3	0.43	6.12		1	0.45551
				aver	18.335	0.64	2.04	69.98			1.05	0.535	7.195		1.12	0.59994
				std	1.393	0.155563	0.0141421	2.07889			0.353553	0.148492	1.52028		0.169706	0.204255

## Sheet: raw glasses (n=20)
FOY 3.2 RAW GLASS													n=15											n=13	SELECTED
	n=20		date	colour	Ni	Cu	Zn	Co	Sb	Pb			with Cu, Sb, Pb < 100 ppm											with Sb < 10
	Foy 3.2	VRR 48	end 5th/early 6th	greenish with red veins		20		38	0	19
		VPR 81	5th?	greenish transparent		27		15	118	26
		VPR 166	end 5th/early 6th	greenish		15		15	1	14
		VPR 170	early 6th	greenish		28		15	1	29
		SER 2	6th?	green		72			5	25					date	colour	Ni	Cu	Zn	Co	Sb	Pb
		SER 9	2nd-3rd q. 4th	green		17			2	0			Foy 3.2	VRR 48	end 5th/early 6th	greenish with red veins		20		38	0	19
	Bulg. 5th c.	SER 10	late 4th-early 5th	olive-green		23.966			0	12.9965				VPR 166	end 5th/early 6th	greenish		15		15	1	14				date	colour	Ni	Cu	Zn	Co	Sb	Pb
	Bulg. 5th Sr	SER 3	6th?	olive-green		23.966			0	8.35487				VPR 170	early 6th	greenish		28		15	1	29		Foy 3.2	VRR 48	end 5th/early 6th	greenish with red veins		20		38	0	19
	CL3	PV	5th-6th?	green	16	53	38	5		66				SER 2	6th?	green		72			5	25			VPR 166	end 5th/early 6th	greenish		15		15	1	14
		PVA	5th-6th?	green	41	19	18	4		21				SER 9	2nd-3rd q. 4th	green		17			2	0			VPR 170	early 6th	greenish		28		15	1	29
		PVC	5th-6th?	light blue	12	29	17	4		16			Bulg. 5th c.	SER 10	late 4th-early 5th	olive-green		23.966			0	12.9965			SER 2	6th?	green		72			5	25
	Butrint	BT2	5th-6th?	green	8.8	37	16		53	66			Bulg. 5th Sr	SER 3	6th?	olive-green		23.966			0	8.35487			SER 9	2nd-3rd q. 4th	green		17			2	0
		BT19	n.a.	brown	10	40	19		105	48			CL3	PV	5th-6th?	green	16	53	38	5		66		Bulg. 5th c.	SER 10	late 4th-early 5th	olive-green		23.966			0	12.9965
	FC/3	AQ-FC PV-1	n.a.	light green	4	20	12			9				PVA	5th-6th?	green	41	19	18	4		21		Bulg. 5th Sr	SER 3	6th?	olive-green		23.966			0	8.35487
	Caričin Grad	261	end 6th/early 7th	turqoise	0	79.8868		100	270.326	278.496				PVC	5th-6th?	light blue	12	29	17	4		16		CL3	PV	5th-6th?	green	16	53	38	5		66
		A10890	end 6th/early 7th	yellowish	0	79.8868		100	450.543	92.8319			Butrint	BT2	5th-6th?	green	8.8	37	16		53	66			PVA	5th-6th?	green	41	19	18	4		21
	Hambach Forest	HaFo 382.3 green	4th-5th cent			33.7978	0		15.5625	4.30886			FC/3	AQ-FC PV-1	n.a.	light green	4	20	12			9			PVC	5th-6th?	light blue	12	29	17	4		16
		HaFo 382.3 brown	4th-5th cent.			37.5532	0		8.3798	2.15443			Hambach Forest	HaFo 382.3 green	4th-5th cent			33.7978	0		15.5625	4.30886		FC/3	AQ-FC PV-1	n.a.	light green	4	20	12			9
		HaFo 488.5	4th-5th cent			122.674	0		372.303	155.119				HaFo 382.3 brown	4th-5th cent.			37.5532	0		8.3798	2.15443			HaFo 382.3 brown	4th-5th cent.			37.5532	0		8.3798	2.15443
		HaFo 132.10	mid 4th cent			7.51063	0		0	0				HaFo 132.10	mid 4th cent			7.51063	0		0	0			HaFo 132.10	mid 4th cent			7.51063	0		0	0
	n=20	mean			11.475	39.312	12	32.8889	87.6321	44.6631			n=15	mean			16.36	29.1196	12.625	13.5	7.81293	19.521		n=13	mean	RAW PRISTINE		18.25	28.1535	14.1667	13.5	1.93109	17.1158
		std			13.2073	28.7022	12.3738	39.4349	146.038	66.9244				std			14.4585	16.2578	12.9938	13.0958	15.751	20.8033			std			15.9661	17.3309	14.1197	13.0958	2.90816	17.3012
		mean+std			24.6823	68.0143	24.3738	72.3238	233.67	111.587				mean+std			30.8185	45.3774	25.6188	26.5958	23.564	40.3243			mean+std			34.2161	45.4844	28.2864	26.5958	4.83925	34.417
		mean-std			11.475	39.312	12	32.8889	87.6321	44.6631				mean-std			16.36	29.1196	12.625	13.5	7.81293	19.521			mean-std			18.25	28.1535	14.1667	13.5	1.93109	17.1158
		mean+2std			37.8897	96.7165	36.7476	111.759	379.708	178.512				mean+2std			45.277	61.6352	38.6126	39.6916	39.315	61.1276			mean+2std			50.1822	62.8153	42.4061	39.6916	7.74741	51.7183
		mean-2std			-14.9397	-18.0925	-12.7476	-45.9809	-204.443	-89.1858				mean-2std			-12.557	-3.39607	-13.3626	-12.6916	-23.6891	-22.0857			mean-2std			-13.6822	-6.50825	-14.0728	-12.6916	-3.88523	-17.4866
		MAX			41	122.674	38	100	450.543	278.496				MAX			41	72	38	38	53	66			MAX			41	72	38	38	8.3798	66
		MIN			0	7.51063	0	4	0	0				MIN			4	7.51063	0	4	0	0			MIN			4	7.51063	0	4	0	0
			cutoff	n=20	50	100	40	100	100	100					cutoff	n=15	50	70	40	40	40	70				cutoff	n=13	50	70	50	40	10	60
																												Ni	Cu	Zn	Co	Sb	Pb
		recycling criteria			Ni	Cu	Zn	Co	Sb	Pb																		50	70	50	40	10	60
		all raw glasses that have trace measurements		n=20	50	100	40	100	100	100
		Cu, Sb, Pb < 100 ppm		n=15	50	70	40	40	40	70
	selected	Sb < 10		n=13	50	70	50	40	10	60

## Sheet: n=246
	reference	authors	group	dating	attrib. cent.*	sample	Na2O	MgO	Al2O3	SiO2	P2O5	SO3	Cl	K2O	CaO	TiO2	MnO	Fe2O3	Ni	Cu	Zn	Sr	Zr	Sn	Sb	Pb
	2	Foy 2003	Foy 3.2 (non tardifs)	end of 1st c.	1	VRR 390	17.08	0.44	1.88	71.69	0.008			0.4	6.28	0.07	0.41	0.98		26		415	45		b.d.l.	10
			second half 1/2nd	2nd c.?	2	VRR 391	17.42	0.9	2.08	69.98	0.05			0.35	6.57	0.11	0.61	0.7		13		444	60		1987	19
	13	Gallo et al 2013	AD/N1	2nd half 1st/early 2nd	1	AD-A-8	16.98	0.57	2.39	69.7	0.18	0.17	1.39	0.71	7.12	0.08	0.41	0.49				400	45		417.671
			n=3	2-4th	3	AD-VC-1	18.91	0.97	2.28	65.07	0.07	0.38	1.33	0.56	8.41	0.13	0.74	0.8				825	69		751.808
				3rd	3	AD-I-3	18.49	0.53	2.16	68.28	0.09	nd	nd	0.55	6.38	0.08	0.54	0.46	4	155	22	375	51	nd	3424.9	116
	20	Velde 1990	St. Menhould, Argonne, (Berthancourt and Les Houis sites in Chenet, 1920)	2-3rd c.	2	10	18.62	0.48	1.87	69.94	0		1.13	0.54	6.09		0.16	0.29997							n.r.
	3	Stojanović 2015	Kosmaj K1	n.d.	3	2. Stojnik castrum I/C-15	18.2	0.64	1.93	69.3				0.43	6.24	0.091	0.92	0.58				371.217	45.0914		<200
			2nd-4th	n.d.	3	3. Stojnik castrum I/C-30	19.4	0.89	2	68.2				0.44	5.99	0.086	0.89	0.56				330.628	75.7195		<200
			n=13	2nd-3rd c.	2	5. Stojnik castrum S4, C-118	20.1	0.24	2.04	68				0.45	6.1	0.087	0.9	0.55				334.856	52.7484		<200
				2nd-3rd c.	3	6. Stojnik castrum S4, C-118	19.6	0.75	2.06	67.8				0.44	6.18	0.089	0.91	0.55				345.849	53.5992		<200
				3rd-4th c.	3	7. Stojnik castrum I/C-21	19.8	0.78	2.04	67.8				0.41	5.98	0.087	0.87	0.53				334.856	61.2563		<200
				3rd-4th c.	3	9. Стојник град I/C-21	19.8	0.72	2.14	67.6				0.43	6.09	0.083	0.87	0.54				317.099	94.4367		<200
				3rd-4th c.	3	10. Stojnik castrum I/C-21	19.4	0.52	2.06	68.2				0.43	6.13	0.088	0.9	0.57				359.379	51.0469		<200
				3rd-4th c.	3	11. Stojnik castrum I/C-21	20	0.84	2.04	67.4				0.45	6.1	0.094	0.91	0.58				359.379	59.5547		<200
				3rd-4th c.	4	12. Stojnik castrum I/C-34	17.8	0.63	1.93	69.3				0.47	6.56	0.09	0.95	0.58				382.21	80.8242		<200
				3rd-4th c.	4	14. Stojnik castrum I/C-34	20.1	1.18	2.08	67.2				0.4	6.02	0.082	0.89	0.56				355.996	74.018		<200
				3rd-4th c.	4	15. Stojnik castrum I/C-34	19.7	0.51	2.1	68				0.45	6.2	0.097	0.88	0.55				313.716	75.7195		<200
				3rd-4th c.	4	16. Stojnik castrum I/C-34	11.1	0.35	1.6	75.1				0.5	7.42	0.117	1.1	0.64				382.21	63.8086		<200
				2nd-3rd c.	3	4. Stojnik castrum S4, C-118	19.4	1.07	2.04	65.3				0.62	7.46	0.106	1.12	0.71				386.438	60.4055		<200
	20	Velde 1990	Koln	4	4	81-13	16.19	0.55	1.64	69.87			2	0.41	6.8			0.7777							n.r.
			n=2	2/3	3	81-14	17.77	0.24	1.95	71.85			0.8	0.16	6.25		1.18	0.4444							n.r.
	43	Gellep	Roman	2nd half 4th	4	Gel 4	17.34	0.63	2.27	70.01	0.07		0.94	0.48	6.12	0.11	1.13	0.74437		0					n.r.	0
	43	Wedepohl 1997	n=6	2nd half 4th	4	Gel 5	17.94	0.77	2.36	68.56	0.05		1.06	0.42	6.3	0.07	1.17	0.67771		0					n.r.	0
				2nd half 4th	4	Gel 7	18.09	0.69	2.23	68.19	0.08		1.06	0.53	6.58	0.11	1.14	0.63327		0					n.r.	0
				2nd half 4th	4	Gel 8	18.78	0.91	1.97	69.1	0.05		1.37	0.34	5.56	0.15	0.94	0.58883		0					n.r.	0
				2nd half 4th	4	Gel 9	18.71	0.8	2.17	68.18	0.06		1.15	0.52	6.11	0.14	1.15	0.76659		0					n.r.	0
				2nd half 4th	4	Gel 10	18.43	0.73	1.88	69.91	0.04		1.34	0.33	5.72	0.09	0.96	0.52217		0					n.r.	0
	9	Schibille 2016	Carthage	3-4th	3	YAS-265	18.19	0.53	1.87	69.5	0.03	0.14	1.74	0.39	5.22	0.09	0.762	0.43329	0	160	<161	1099		<158	<251	<186
	42	Foster and Jackson 2010	Barnsley Park	4th	4	11a	18.28	0.73	1.98		0.02			0.26	6.05	0.08	1.21	0.45	10	10	14	453	49		800	bd
		2a, Mn decolor = Rom- Mn low Ca (Schibille 2016) slicno Foy 3.2	Barnsley Park	4th	4	13b	17.94	0.73	1.96		0.02			0.26	5.84	0.08	1.17	0.44	12	12	14	448	44		800	bd
			Barnsley Park	4th	4	11g	18.71	0.78	2.06		0.02			0.27	6.19	0.08	1.28	0.47	12	10	14	470	47		800	bd
			Barnsley Park	AD 320-330	4	4	18.08	0.52	1.5		0.03			0.31	5.13	0.09	0.87	0.48	13	19	21	384	40		300	bd
			Barnsley Park	4th	4	11	19.27	0.58	1.56		0.04			0.33	5.66	0.11	1.18	0.56	16	20	22	454	47		200	bd
	13	Gallo et al 2013	AQ/3	Late 3rd-early 5th	3	AQ106-16	18.99	0.67	1.96	70.01	0.05	0.29	1.49	0.38	5.64	0.12	0.45	0.9	26	45	28	384	61		1420.08	23
				Late 3rd-early 5th	4	AQ116-2	19.77	0.7	2.09	66.26	0.05	0.26	1.72	0.42	6.25	0.13	1.13	0.82	13	88	22	478	64		<400	45
			Gallo 2013	Late 3rd-early 5th	4	AQ116-3	20.16	0.69	1.85	67.57	0.04	0.21	1.79	0.36	5.93	0.12	1.36	0.74	10	58	19	422	61		<400	17
			Aquilea	Late 3rd-early 5th	4	AQ116-5	19.87	0.7	2.11	67.2	0.06	0.29	1.38	0.43	6.29	0.13	1.13	0.82	12	90	20	483	64		<400	42
			Bestie Ferrite	Late 3rd-early 5th	5	AQ116-6	18.55	0.44	1.84	69.85	0.03	0.13	1.81	0.35	5.76	0.08	1.06	0.44	7	29	16	419	50		<400	24
				Mid 5th-6th	5	AQ111-1	20.43	0.72	1.95	65.33	0.06	0.37	1.41	0.43	7.14	0.15	0.96	1.1	14	44	20	497	80		<400	45
			n=9	Mid 5th-6th	5	AQ111-2	20	0.7	1.95	68.75	0.07	0.37	1.43	0.45	6.9	0.15	1.03	1.04	16	48	22	476	79		<400	49
				Mid 5th-6th	6	AQ111-5	19.16	0.61	1.88	69.17	0.04	0.33	1.45	0.39	5.79	0.1	0.84	0.64	11	25	13	411	54		<400	19
				Mid 5th-6th	6	AQ111-11	16.17	0.51	1.92	71.48	0.04	nd	nd	0.48	6.05	0.09	0.88	0.63	11	30	18	435	51		<400	16
	27	Maltoni et al. 2015	CL3	4th-5th	4	D7	19.02	0.51	1.96	68.76	0.02	0.27	0.9	0.55	5.7	0.12	0.34	2.14							<400
				5th-8th	6	D10	21.1	0.77	1.97	68.07	0.01	0.29	1.26	0.4	6.26	0.13	0.82	0.65							<400
			CLASSE, RAVENA	5th-8th	6	D11	18.17	0.71	2.04	68.29	0.01	0.22	1.07	0.43	6.93	0.12	0.77	0.98							<400
			Maltoni et al .2015	5th-8th	7	D14	20.02	0.62	1.56	69.05	0	0.31	1.29	0.37	6.99	0.09	0.72	0.38							<400
			5th-6th c. mostly	4th-5th	4	D16	19.06	0.3	1.58	69.91	0.04	0.17	1.73	0.41	6.16	0.06	0.5	0.3				419	38		<400
			n=25	4th-5th	5	D23	17.39	0.49	1.94	71.96	0.03	0.12	1.52	0.47	4.95	0.18	0.74	0.61				366	93		<400
				4th-5th	5	D25	17.89	0.48	1.76	71.09	0.03	0.11	1.59	0.36	5.55	0.08	0.75	0.45				410	43		<400
					5	A3	19.41	0.59	1.84	68.15	0.04	0.27	1.45	0.57	6.28	0.12	0.58	0.78				438	63		<400
					5	BLC	17.42	0.94	2.23	67.06	0.06	0.35	1.03	0.86	8.14	0.18	0.29	0.96				546	92		<400
					5	CVC	18.97	0.61	1.83	68.3	0.05	0.33	1.24	0.72	6.14	0.12	0.61	0.82				424	64		<400
					5	F-D D12	19.74	0.6	1.85	67.12	0.04	0.17	1.7	0.48	7.59	0.11	0.56	0.67				609	58		<400
					5	G1	18.57	0.84	1.94	66.78	0.01	0.36	1.13	0.63	8.17	0.13	0.36	0.65							<400
					5	G3	17.85	0.4	2.38	68.08	0.01	0.36	1.22	1.5	6.92	0.07	0.76	0.26							<400
					5	G4	17.63	1	2.38	67.11	0.01	0.36	1.14	0.88	6.5	0.27	1.35	1.25							<400
					5	GRA	19.31	0.58	1.75	68.97	0.03	0.29	1.32	0.84	5.89	0.09	0.83	0.56				430	52		<400
					5	M1	18.66	0.73	2.12	69.18	0.04	0.21	1.28	0.42	6.8	0.21	0.98	0.77							<400
					6	PV	19.8	0.81	2.12	66.51	0.06	0.24	1.38	0.43	5.87	0.23	0.85	1.41				420	107		<400
					6	PVA	17.98	0.89	2.15	66.92	0.05	0.32	1.34	0.65	8.16	0.17	0.29	0.88				584	88		<400
					6	PVC	19.38	0.56	1.77	69.04	0.04	0.35	1.23	0.44	6.11	0.1	0.51	0.65				413	55		<400
					6	T-A	19.34	0.81	1.99	66.52	0.04	0.31	1.38	0.62	8.01	0.15	0.13	0.71				552	80		<400
					6	T-C	19.76	0.64	1.78	67.82	0.02	0.32	1.19	0.44	6.5	0.11	0.52	0.58							<400
					6	D51	18.16	0.71	1.94	67.93	0.09	0.24	1.3	0.55	7.9	0.12	0.77	0.86							<400
					6	D57	18.08	0.58	1.77	69.06	0.08	0.27	1.25	0.47	6.79	0.11	0.62	0.61							<400
					6	D59	19.18	0.65	1.73	67.86	0.08	0.29	1.22	0.35	7.45	0.1	0.74	0.61							<400
					6	G06	21.85	0.62	1.8	66.6	0.02	0.44	1.23	0.3	5.75	0.11	0.96	0.52							<400
	43	Gellep	Frankish	2nd half 5th-beg. 6th	5	Gel 17	17.56	0.59	2.29	68.8	0.09		0.85	0.64	6.69	0.12	0.95	0.93324		0.15					n.r.	0.45
		Wedepohl 1997	n=2	6th	6	Gel 19	17.24	0.84	2	70.08	0.05		1.27	0.64	5.99	0.06	1.1	0.7777		0					n.r.	0
	2	Foy 2003	Foy 3.2	begin. 6th c.	6	VRR 48	20.22	0.64	1.71	68.11	0.13			0.32	6.85	0.11	0.96	0.77		20		428	61		0	19
			turn 5th/6th c.	?	5	VRR 81	18.36	1.04	2.1	67.08	0.12			0.58	7.96	0.12	1.16	0.71		27		626	75		118	26
					5	VRR 164	19.28	0.45	1.85	68.09	0.07			0.42	6.08	0.07	0.49	0.93		46		403	41		1	1462
			n=17	late 5th/early 6th c.	5	VRR 165	20.35	0.66	1.97	66.1	0.07			0.44	6.51	0.11	1.14	0.6		19		511	66		63	58
				begin. 6th c.	6	VRR 166	19.5	0.74	2.02	66.36	0.11			0.51	7.17	0.1	0.78	0.64		15		567	58		1	14
				begin. 6th c.	6	VRR 168	18.03	0.82	2.19	66.88	0.1			0.55	7.36	0.12	1.81	0.92							n.r.
				begin. 6th c.	6	VRR 170	18.85	0.67	1.81	67.51	0.006			0.37	6.89	0.1	1.02	0.7		28		605	56		1	29
				late 5th/early 6th c.	6	VRR 171	18.59	0.74	1.9	67.29	0.09			0.43	7.34	0.11	0.6	0.69		25		712	61		2	39
				late 5th/early 6th c.	5	VRR 172	18.78	0.6	1.84	70.11	0.12			0.38	6.18	0.08	0.72	0.61		16		397	44		0	18
					5	VRR 183	18.2	0.69	2.11	67.28	0.07			0.52	8.47	0.1	0.71	0.72		31		681	66		6	549
					6	VRR 184	19.63	0.67	1.99	66.85	0.07			0.45	7.66	0.1	0.56	0.81		28		597	67		6	68
					6	VRR 187	18.2	0.62	1.92	69.05	0.07			0.48	6.67	0.08	1.31	0.59		26		620	57		0	9
				Late Antiquity	6	VRR 335	18.54	0.74	2.13	67.5	0.06			0.44	8.08	0.11	1.19	0.76		32		647	65		75	32
				begin. 6th. c	6	VRR 336	18.29	0.56	1.68	69.35	0			0.28	6.84	0.07	1	0.69		18		475	45		1	31
				begin. 6th. c	6	VRR 402	17.26	0.35	1.85	71	0.05			0.42	5.72	0.06	0.53	0.36		6		370	40		1	8
				begin. 6th. c	6	VRR 403	17.69	0.39	1.75	71.16	0.06			0.36	6.05	0.06	0.91	0.44		12		437	41		1	19
				begin. 6th. c	6	VRR 404	19.71	0.68	1.86	67.49	0.07			0.45	6.98	0.11	1.31	0.88		51		501	63		8	488
	7	Conte et al. 2014	Butrint	5th-6th c.	5	BT2	19.7	1.06	2.14	63.3	0.07	0.45	1.34	0.74	8.48	0.14	1.38	0.7777	8.8	37	16	716	56	12	53	66
			5th-6th	5th-6th c.	5	BT19	18.4	0.95	2.2	66.6	0.05	0.32	1.31	0.61	7.26	0.15	1.4	0.78881	10	40	19	660	63	4	105	48
			n=5	5th-6th c.	6	BT22	22.3	0.74	1.73	64.4	0.04	0.48	1.43	0.45	6.78	0.1	1.36	0.56661	6.8	25	14	590	46	0.8	9.1	7
					6	BT34	18.9	1.18	2.38	65.4	0.14	0.38	1.22	0.67	7.81	0.16	1.31	0.9999	14	64	31	583	64	10	68	118
				5th-7th c.	6	BT38	18.2	1.11	2.4	66.8	0.04	0.37	1.26	0.63	7.38	0.14	1.33	1.07767	16	45	22	604	61	4.3	117	68
	6	Cholakova and Rehren 2018	Bulg. 5th c.	410-470 AD	5	G 43	19.4	0.5	1.71	69.7				0.4	5.82	0.08	0.57	0.41		10.3853		454.086	48.4945		0	11.1398
			5th c.	410-470 AD	5	G 44	19.2	0.51	1.71	69.7				0.42	5.89	0.08	0.58	0.4		6.39094		458.314	51.0469		0	4.6416
			n=32	410-470 AD	5	G 82	18.5	0.49	1.85	69.4				0.4	6.37	0.09	0.53	0.64							n.r.
				470-490 AD	5	G 83	18.4	0.55	1.98	69.2				0.44	5.97	0.11	0.8	0.66							n.r.
				410-470 AD	5	G 85	18.2	0.35	1.76	70.7				0.35	5.78	0.06	0.75	0.4		20.7706		432.1	47.6438		0	1.85664
				470-490 AD	5	G 86	18.4	0.34	1.7	70.4				0.36	5.74	0.04	0.72	0.37							n.r.
				410-470 AD	5	G 54	18.4	0.46	1.83	70.18				0.34	6.24	0.08	0.58	0.42		6.39094		427.872	54.45		0	19.4947
				410-470 AD	5	G 57	19.3	0.48	1.83	68.1				0.34	6.48	0.09	0.77	0.65							n.r.
				disturbed context	5	G 58	19.9	0.59	2.08	66.3				0.37	6.5	0.11	0.81	0.79							n.r.
				470-490 AD	5	G 59	18.6	0.36	1.68	69.7				0.42	6.16	0.07	0.64	0.55							n.r.
				470-490 AD	5	G 18	19.3	0.48	1.99	68.6				0.45	5.7	0.08	0.83	0.52							n.r.
				disturbed context	5	G 19	19.3	0.47	1.99	68.7				0.46	5.73	0.08	0.82	0.52							n.r.
				410-470 AD	5	G 20	18.8	0.31	1.81	69.8				0.49	6.03	0.08	0.62	0.54							n.r.
				410-470 AD	5	G 45	17.5	0.41	1.74	69.4				0.37	6.88	0.08	0.75	0.54							n.r.
				410-470 AD	5	G 46	17.3	0.41	1.74	69.3				0.36	6.92	0.08	0.93	0.55							n.r.
				410-470 AD	5	G 47	17.4	0.42	1.76	69.4				0.37	6.96	0.09	0.73	0.5							n.r.
				410-470 AD	5	G 48	17.8	0.46	1.79	70.5				0.38	6.77	0.09	0.74	0.5		13.5807		481.145	63.8086		0	12.9965
				410-470 AD	5	G 22	17.4	0.45	1.74	69.7				0.36	6.76	0.09	1.03	0.53							n.r.
				disturbed context	5	G 21	17	0.56	2.06	69.6				0.47	7.1	0.11	1.05	0.69							n.r.
				disturbed context	5	G 23	18.2	0.52	1.8	70.7				0.3	5.33	0.07	1.05	0.51							n.r.
				410-470 AD	5	G 65	18.5	0.45	1.83	70.2				0.39	6.15	0.09	0.99	0.48		12.7819		477.762	60.4055		0.835342	10.2115
				disturbed context	5	G 66	19.7	0.45	1.73	69.8				0.39	5.31	0.08	0.77	0.4		5.59207		406.732	5.10469		6.68274	48.2726
				410-470 AD	5	G 81	18.6	0.37	1.58	70.2				0.44	5.89	0.06	0.81	0.51							n.r.
				late 4th-5th	4	SER 49	19.8	0.53	1.9	68				0.33	5.89	0.08	0.92	0.66							n.r.
				possibly 6th	6	SER 50	18.5	0.68	2	67				0.47	7.73	0.1	0.85	0.59							n.r.
				late 4th-5th	4	SER 51	19.4	0.57	1.95	67.1				0.35	7.02	0.11	0.62	0.65							n.r.
				late 4th-early 5th	5	SER 54	20.7	0.58	1.88	66.8				0.34	6.02	0.07	0.62	0.51							n.r.
				5th	5	SER 56	19.5	0.52	2.09	67.2				0.41	6.5	0.09	0.99	0.62							n.r.
				disturbed context	5	SER 57	19.8	0.48	1.79	68.7				0.32	5.64	0.07	0.66	0.37							n.r.
				late 4th-early 5th	4	SER 10	21	0.54	1.99	66.2				0.4	5.91	0.09	1.02	0.7		23.966		465.924	57.0023		0	12.9965
				possibly 6th	6	SER 2	20.7	0.83	2.01	66.1				0.41	5.68	0.12	1.26	0.75		57.5185		471.843	61.2563		4.17671	23.208
				2-3rd quarter 4th	4	SER 9	21	0.8	1.94	66.9				0.3	5.27	0.09	0.84	0.61		13.5807		426.181	52.7484		1.67068	0
	6	Cholakova and Rehren 2018	Bulg. 5th c.	6th	6	SER 3	19.3	0.64	2.09	65.7				0.43	7.21	0.11	1.51	0.64		23.966		591.918	57.8531		0	8.35487
			High Sr gr.	late 4th-5th	5	SER 41	21.1	0.74	2.51	63.9				0.52	8.04	0.13	0.86	0.83		25.5638		602.065	94.4367		1.67068	25.0646
			n=10	6th	6	SER 42	19.6	0.95	1.98	66.8				0.53	7.43	0.11	0.86	0.73		95.0652		606.293	74.018		67.6627	65.9107
			predomin.	610 at latest	6	ODR 1	19.1	0.8	1.93	66.6				0.47	7.86	0.11	1.23	0.68		39.9434		654.492	68.9133		53.4619	29.7062
			5th c.	610 at latest	6	ODR 36	19.3	0.61	2.15	67.3				0.39	7.3	0.1	0.91	0.77		34.3513		553.866	74.018		2.50603	131.821
				470-490	5	G 55	18.8	0.84	2.3	65.9				0.57	8.81	0.12	0.81	0.84		13.5807		706.073	71.4656		0	85.4054
				disturbe context	5	G 56	19.5	0.7	2.3	65.8				0.45	8.19	0.11	0.94	0.86		11.983		533.572	68.0625		0	17.6381
				disturbe context	5	G 49	19.3	0.73	2.38	65.9				0.6	7.96	0.13	0.8	0.77		25.5638		707.765	88.4813		1.67068	24.1363
				disturbe context	5	G80	18.7	0.72	1.91	65.3				0.5	7.4	0.1	0.87	0.77		15.9774		574.16	69.7641		0.835342	66.839
				470-490	5	G 24	19.3	0.69	2.33	65.3				0.58	8.28	0.11	0.91	0.73		27.9604		688.316	74.018		0	120.681
	46	Freestone 2008	Anglo-Saxon I		5	58	18.28	0.58	2.11	67.97		0.46	0.84	0.68	7.34	0.11	0.83	0.74437							n.r.
			n=6		5	57	18.15	0.64	2.14	67.98		0.44	0.83	0.73	7.47	0.13	0.94	0.62216							n.r.
			400-550 AD		5	64	20.09	0.7	1.92	66.93		0.65	0.85	0.52	6.59	0.14	1.05	0.63327							270
					5	70	20.08	0.79	2.02	66.25		0.51	0.89	0.56	6.76	0.15	1.29	0.76659							n.r.
					6	21	19.96	0.8	1.88	66.59		0.46	0.79	0.72	6.82	0	1.3	0.76659							n.r.
					6	37	18.8	0.86	2.17	66.4		0.44	0.82	0.56	7.72	0.14	1.41	0.75548							n.r.
	5	Cholakova et al. 2016	Bulg. 6th c.	ca AD 470-490	5	G 51	19.4	1.16	1.98	65.5	0.1661	0	0.83	0.65	7.45	0.11	1.72	0.8	9.42983	45.5355	15.2646	695.926	69.7641	17.3284	98.5704	26.9213
			6th c.	ca AD 540-580	6	G 53	19.4	1.17	2.06	65.9	0.1672	0.01	0.81	0.64	7.41	0.16	1.44	0.82	20.4313	83.8811	31.3326	686.625	99.5414	24.4172	101.912	159.671
			n=8	disturbed context	6	G 63	18.6	0.91	2.29	66.6	0.0918	0.29	0.81	0.59	7.98	0.14	1.32	0.79	9.42983	38.3456	16.8714	730.596	98.6906	22.0543	127.807	132.75
				disturbed context	6	G 73	18.5	0.89	2.32	66.5	0.0853	0.3	0.78	0.57	7.77	0.14	1.26	0.97	10.2157	39.1445	19.2816	658.72	89.332	15.7531	96.0644	92.8319
				ca AD 470-490	5	G 76	19.5	1.14	2.04	65.6	0.1619	0.15	0.88	0.65	7.52	0.11	1.73	0.89	9.42983	40.7422	13.6578	728.059	68.0625	10.2395	96.8997	25.0646
				disturbed context	6	G 77	19	0.89	2.34	66.4	0.0909	0.2	0.8	0.56	7.32	0.13	1.28	0.94	13.3589	59.9151	21.6918	634.198	79.1227	17.3284	108.594	137.391
				uncertain; t.p.q. end of the 4th c.	6	SER 53	19.4	0.9	2.16	64.8	0.08	0.41	0.7	0.54	7.78	0.14	1.74	0.76
				t.a.q. ca AD 610	6	ODR 25	19.2	0.95	2.32	66	0.1299		0.87	0.62	7.69	0.12	1.09	0.82	14.1447	47.1332	23.2986	642.654	77.4211	19.6913	60.98	92.8319
	28	Maltoni et al. 2016	FC/3	1st half 5th	5	AQ-FC 109/111-1	17.98	0.61	1.97	69.21	0.06	0.28	1.03	0.41	6.5	0.12	0.65	1.07	16	51	24	442	67	<400	<400	14
			n=7		5	AQ-FC 111-2	18.9	0.5	1.91	69.39	0.04	0.35	1.14	0.4	5.71	0.1	0.76	0.54	5	24	17	379	60	<400	<400	25
					5	AQ-FC 111-7	19.43	0.75	2.05	66.5	0.07	0.35	1.26	0.53	6.9	0.2	1.16	1.38	13	75	28	478	103	<400	<400	74
			Tito Macro		5	AQ-FC 116-2	17.86	0.54	1.71	69.4	0.04	0.31	1.29	0.31	6.97	0.08	1.14	0.53	6	19	23	488	53	<400	<400	35
			Aquilea		5	AQ-FC 117-7	20.04	0.51	1.65	68.34	0.04	0.4	1.24	0.4	6.32	0.08	0.81	0.47	5	22	14	442	48	<400	<400	15
			1-7th c.	chunk	5	AQ-FC PV-1	20.82	0.47	1.48	66.7	0.03	0.45	1.43	0.29	7.2	0.08	0.82	0.45	4	20	12	514	48	<400	<400	9
					5	AQ-FC SL-2	19.53	0.52	1.59	68.04	0.03	0.27	1.42	0.3	6.76	0.08	0.75	0.48	4	23	20	443	49	<400	<400	22
	22	Silvestri 2011	MSG1c		6	AU1 C	18.6	0.96	1.81	67.4	0.06	0.22	1.9	0.26	6.3	0.11	0.9	0.98879	<300	<300	<300	n.d.	n.d.	<300	<300	<700
			n=20		6	AU1 T	18.5	0.97	1.93	68	0.05	0.26	1.73	0.33	6.5	0.12	0.8	0.94435	<300	<300	<300	n.d.	n.d.	<300	<300	<700
			Roman Mn≈Foy 3.2		6	AUI 6	18.5	0.68	2.21	67.9	0.03	0.28	1.26	0.39	6.5	0.11	1.2	0.71104	9.35	29.1	17.3	435	52.1	2.11	436	46.1
			tesserae		6	AUV 9	17.7	0.89	2.59	68.4	0.07	0.31	1.27	0.49	6.3	0.16	1.1	1.16655	12	384	36.2	456	75.5	31.8	120	633
			6th c.		6	TRV 2	19.5	0.62	2.01	68.8	0.04	0.23	1.55	0.39	5.6	0.11	1.1	0.84436	10.2	31.7	15.4	394	48.7	0.94	12.6	7.02
					6	TRV 4	19.1	0.76	2.24	67.9	0.06	0.25	1.34	0.46	6.6	0.11	1.2	0.76659	9.91	46	16.8	446	59.1	2.65	52.8	35.5
					6	TRV 5	18.1	0.67	2.3	69	0.03	0.23	1.18	0.54	6.7	0.1	0.9	0.86658	7.48	46.1	21.5	443	50	4.09	142	85.1
					6	TRV 9	19.7	0.8	2.26	67.2	0.07	0.21	1.54	0.41	6.5	0.1	1.2	0.82214	14.7	23.4	40.9	404	191	2.32	221	89.7
					6	TRV 10	18.6	0.65	2	69.3	0.05	0.31	1.29	0.43	6.4	0.09	0.9	0.59994	7.12	29.6	14.4	446	44.3	0.55	0.73	8.03
					6	CAR 1	16.7	0.75	2.19	71.3	0.02	0.11	1.37	0.35	5.7	0.12	1.4	0.6666	9.23	42.3	14	390	55.2	5.24	11.3	62.7
					6	CAR 2	16.4	0.57	2.37	71	0.12	0.18	1.1	0.65	6.8	0.08	0.8	0.53328	12.7	57.8	24.1	465	47.9	20.2	335	666
					6	CARv 6	18.5	0.75	2.26	68.2	0.07	0.25	1.33	0.52	6.9	0.09	1.2	0.71104	8.15	56.6	18.7	464	52.1	3.3	77.9	52.8
					6	CAR 15	19.6	0.62	2.07	69.4	0.03	0.24	1.43	0.39	6.2	0.09	1.1	0.53328	8.71	31.2	11.7	423	47.6	2.91	411	38.5
					6	CAR 16	18.7	0.76	2.33	68.6	0.08	0.24	1.19	0.49	6.7	0.11	1.1	0.57772	7.58	37.2	16.6	445	49.6	3.82	129	72.9
					6	CAR 17	19	0.6	2.05	70	0.02	0.22	1.48	0.4	5.8	0.09	0.9	0.52217	7.09	25.4	13.4	418	55.4	5.19	3.85	33.6
					6	CAR 23	19.2	0.74	1.9	69	0.02	0.21	1.49	0.33	5.9	0.12	1.1	0.52217	8.82	16.3	11.5	426	49.7	0.8	352	13.3
					6	CAR 31	18.5	0.74	2.34	68.6	0.05	0.26	1.21	0.5	6.8	0.1	1.2	0.57772	9.15	35.2	19	456	50.8	4.98	157	72
					6	CAR 37	15.6	0.49	2.55	71.9	0.13	0.12	1.07	0.68	7.2	0.07	1.3	0.4444	18	10.2	28	477	35.8	1.76	119	199
					6	CAR 39	18.6	0.73	2.4	68.9	0.06	0.23	1.17	0.51	6.8	0.08	1.2	0.5555	8.34	38.2	17.8	448	46.9	4.61	144	78.7
					6	CAR 40	17.8	0.71	2.44	68.9	0.06	0.24	1.15	0.57	6.9	0.12	1.1	0.58883	8.52	31.5	19.8	437	45	3.35	201	70.8
	1	Balvanović 2018	Jel 1	6th-early 7th?	6	2	21.4	0.878	2.04	65.9	n.a.	0.479	0.976	0.675	5.71	0.0889	1.01	0.696	4.31415	43.5383	17.2731	470.152	74.018	0	0	169.882
			6th c.	6th-early 7th?	6	18	20.6	0.956	2.01	66.8	n.a.	0.484	0.966	0.587	5.8	0.0832	0.963	0.683	3.9291	49.6896	13.5775	438.865	54.8754	0	0	155.958
			n=5	6th-early 7th?	6	20	20.9	1.23	1.99	65.8	n.a.	0.457	1.02	0.687	6.02	0.082	1	0.715	4.44774	47.293	18.5585	470.152	61.6816	0	0	178.237
				6th-early 7th?	6	24	20.6	1.49	2.04	66.1	n.a.	0.426	0.984	0.645	5.91	0.0775	1	0.696	2.91539	51.2873	11.3279	472.689	68.573	0	0	166.169
				6th-early 7th?	6	25	20.2	1.32	2.41	66.1	n.a.	0.376	0.834	0.618	6.36	0.0745	0.923	0.696	3.53619	39.4641	11.0066	433.791	55.4709	0	0	156.886
	4	Drauschke 2010	Caričin Grad	6th-early 7th?	6	261	20.19	0.79	2.03	67.8	0.07	0.29		0.56	6.44	0.13	0.94	0.67771	0	79.8868	0	253.679	0	0	270.326	278.496
			n=2	6th-early 7th?	6	A10890	21.45	1.01	2.14	65.52	0.1	0.32		0.71	6.43	0.11	1.3	0.81103	0	79.8868	0	338.239	0	0	450.543	92.8319
	11	Schibille 2016	Byzantine glass wights	650 - 700	7	BM 1980,0611.5	19	0.7	2.13	67.3	0.06		0.94	0.5	6.91	0.11	1.49	0.66	8.27	29.8	15.6	524	62.7	6.23	8.05	25.6
			n=6	6th	6	BM 1981,0601.3	19.5	0.58	2.05	67.3	0.05		0.93	0.45	6.94	0.09	1.29	0.64	8.66	28.7	16.6	482	54.2	3.44	0	12.9
				6th - 7th	6	BM 1986,0406.16	17.2	0.89	2.14	69.1	0.04		0.86	0.45	6.53	0.11	1.78	0.69	15.3	24.9	24.9	578	60.2	0.89	0	6.03
				6th	6	BM 1987,0703.4	16.8	0.6	2.1	70.1	0.04		0.87	0.43	6.05	0.1	2.21	0.55	6.4	21.1	12.2	500	60.8	0.66	3.05	4.99
				6th - 7th	7	BnF Schlumberger 3990	18.2	0.68	1.9	68.8	0.04		0.97	0.42	6.58	0.09	1.53	0.62	6.94	22.2	12.4	510	54.5	0.52	0	4.43
				6th	6	BnF Schlumberger 3992	19.5	0.45	1.94	68.9	0.03		0.95	0.35	6.35	0.08	0.81	0.45	6.38	15.1	12	451	51.9	0.63	0	5.66
	19	Mirti et al. 2000		late 7th c.	7	CB 14	18.3	0.73	2.15	68.9	(a)			0.46	6.93	0.12	1.27	0.68		23.966		549.638	85.0781	<473	<300	<186
			n=3	late 7th c.	7	CB 23	17.4	0.6	2.04	69.8	(a)			0.38	5.66	0.1	1.03	0.49		15.9774		397.431	76.5703	<473	<300	<186
				late 7th c.	7	CB 24	17	0.58	2.01	71.9	(a)			0.34	5.53	0.1	1.03	0.47		15.9774		397.431	68.0625	<473	<300	<186
	20	Velde 1990	Vicq	7-9th century	7	6	17.35	0.75	2.05	68.51			0.8	0.64	8.27		1.24	0.74437							n.r.
			n=2	7-9th century	7	9	19.32	0.53	2.03	71.45			1.3	0.43	6.12		1	0.45551							n.r.
	45	Rehren, Th., Brüggler, M., 2020		early 5th cent.	5	HaFo 382.8	18	0.74	1.99	69.2	0.03		1.12	0.3	6.05	0.13	1.48	0.8		35.0496	0	536.899	95.9054	1.26959	0	0
				mid 4th cent.	4	HaFo 132.1	18.6	0.8	2.35	68.3	0.06		1.08	0.44	6.31	0.11	1.12	0.66		91.3794	0	493.143	79.6961	11.4264	177.173	94.795
				mid 4th cent.	4	HaFo 132.5	20	0.77	2.31	66.9	0.03		1.49	0.32	6.19	0.11	1.15	0.61		15.0213	0	481.317	76.9945	1.26959	22.7452	0
				Early to mid 4th cent.	4	HaFo 75.1	18.3	0.74	2.55	68.8	0.06		1	0.48	6.05	0.11	1.15	0.61		30.0425	0	438.743	72.9421	6.34797	74.2211	34.4709
				mid 4th cent.	4	HaFo 132.4	18.3	0.85	2.05	69.1	0.03		1.16	0.44	6.44	0.11	0.62	0.62		20.0284	0	521.525	81.0468	1.26959	1628.08	1.07722
				Early to mid 4th cent	4	HaFo 75.4	19.8	0.83	2.18	67.6	0.03		1.27	0.32	5.97	0.1	1.13	0.59		8.7624	0	491.96	70.2406	1.26959	0	0
				mid 4th cent.	4	HaFo 500.2	17.8	0.83	2.43	68.8	0.16		0.57	0.7	6.52	0.13	1.07	0.73		38.8049	0	500.238	87.8007	3.80878	128.091	14.0038
				4th-5th cent	4	HaFo 382.3 green	20.6	0.68	2.29	65.7	0.05		1.23	0.48	7.08	0.13	0.93	0.7		33.7978	0	599.576	86.45	2.53919	15.5625	4.30886
				4th-5th cent.	5	HaFo 382.3 brown	20.5	0.69	2.26	65.9	0.04		1.15	0.47	7.01	0.12	0.92	0.73		37.5532	0	594.846	85.0992	1.26959	8.3798	2.15443
				4th-5th cent	4	HaFo 488.6	18.1	0.73	2.33	69.4	0.07		0.93	0.49	5.88	0.12	1.05	0.69		184.01	0	461.213	85.0992	16.5047	494.408	202.517
				4th-5th cent	5	HaFo 488.5	17.6	0.72	2.4	69.5	0.07		1.02	0.48	6.07	0.12	1.09	0.67		122.674	0	471.856	82.3976	11.4264	372.303	155.119
				4th-5th cent	4	HaFo 488.1a	17.3	0.75	2.53	69	0.07		0.92	0.85	6.43	0.11	0.97	0.69		568.304	0	488.412	82.3976	44.4358	1059.45	631.248
				4th-5th cent	5	HaFo 488.1b	17.9	0.72	2.48	68.9	0.07		0.97	0.72	6.23	0.11	0.96	0.63		782.357	0	469.491	74.2929	43.1662	946.917	620.476
				mid 4th cent	4	HaFo 500.3	18	0.81	2.13	69.2	0.06		1.22	0.39	5.93	0.11	1.05	0.88		51.3226	0	489.595	85.0992	3.80878	92.1778	21.5443
				4th-5th cent	4	HaFo 132.13	17.9	0.82	2.18	69.1	0.06		1.06	0.5	6.19	0.11	1.16	0.69		23.7837	0	516.795	79.6961	1.26959	29.9279	0
				Early to mid 4th cent	4	HaFo 75.3	19.8	0.9	2.28	66.9	0.07		1.11	0.42	6.21	0.11	1.02	1.05		86.3723	0	496.691	78.3453	6.34797	90.9807	61.4013
				mid 4th cent	4	HaFo 132.10	18.8	0.81	2.1	68.8	0.03		1.3	0.66	5.71	0.1	0.91	0.58		7.51063	0	470.673	74.2929	1.26959	0	0
				4th - mid 5th cent	5	HaFo 59.1	19	0.79	2.45	67.3	0.03		1.25	0.39	6.58	0.1	1.21	0.75		37.5532	0	528.621	66.1882	1.26959	0	0
				4th - mid 5th cent	4	HaFo 500.5b	17.1	0.81	2.59	69.3	0.07		1.03	0.95	6	0.14	0.96	0.88		88.8758	0	480.134	87.8007	10.1568	0	0
				4th - mid 5th cent	5	HaFo 500.5a r1	17.5	0.84	2.48	68.5	0.08		1.01	0.92	6.51	0.12	1.01	0.77		102.645	0	503.786	90.5023	7.61757	0	0
				4th - mid 5th cent	4	HaFo 75.6	18.7	0.88	2.35	67.8	0.07		1.03	0.38	6.48	0.11	1.05	0.93		88.8758	0	533.351	82.3976	6.34797	0	0
	47	Balvanović and Šmit 2020	gw1	6th c.	6	10	18.56	1.239	2.058	67.92		0.2605	0.7966	0.5972	6.559	0.08994	1.222	0.6095	0	68.1	12.8	604	99.8	0	0	35.1
				6th c.	6	12	19.64	1.708	2.226	65.91		0.3786	0.7086	0.7913	6.787	0.09718	0.9565	0.6914	7.39	46.9	23.3	670	113	0	0	68.1
				6th c.	6	13	18.89	1.39	2.129	66.23		0.3389	0.5664	0.686	7.452	0.1038	1.322	0.7685	0	114	29.9	786	106	0	0	73.8
				6th c.	6	30	18.84	1.54	2.447	66.17		0.3618	0.7289	0.65	7.314	0.1131	1.04	0.6714	0	73.1	18.9	654	99.7	0	144.514	95.7
				6th c.	6	37	19.2	1.66	2.264	66.08		0.4235	0.7386	0.6541	6.88	0.1099	1.036	0.8593	11.7	62.5	24.4	735	103	0	0	86.1
				6th c.	6	38	19.38	1.441	2.256	66.06		0.4402	0.7647	0.6225	7.03	0.1095	0.952	0.831	5.96	59.4	24.8	713	107	0	0	93.4
	44	Stamenković, 2015	GRUPA 2	1st half 4th	4	Med 2	20.38	0.96	2.05	67.03		0.33	1.06	0.41	6.48	0.09	0.54	0.49995				600	100		1336.55
		Foy 3.2	GRUPA 2	1st half 4th	4	Med 4	19.44	0.86	1.82	67.53		0.22	1.08	0.4	6.43	0.11	1.08	1.06656				600	100		0
		n=19	GRUPA 2	1st half 4th	4	Med 5	20.27	0.94	2.09	67.49		0.23	1.18	0.38	5.75	0.1	1.03	0.53328				500	100		0
			GRUPA 2	1st half 4th	4	Med 6	19.21	0.61	1.9	69.34		0.22	1.02	0.41	5.47	0.08	1.15	0.58883				500	100		0
			GRUPA 2	1st half 4th	4	Med 8	18.42	0.91	2.28	66.69		0.25	0.82	0.6	7.1	0.1	1.1	0.5555				500	100		0
			GRUPA 2	1st half 4th	4	Med 12	18.44	0.87	2.29	67.43		0.25	0.88	0.79	7.2	0.1	1.13	0.62216				600	200		0
			GRUPA 2	1st half 4th	4	Med 15	17.79	1.25	2.5	66.67		0.23	0.91	0.57	8	0.12	0.85	0.95546				700	200		1420.08
			GRUPA 2	1st half 4th	4	Med 16	19.92	1.05	2.16	66.48		0.32	1.03	0.5	6.98	0.1	0.65	0.62216				600	100		1420.08
			GRUPA 2	1st half 4th	4	Med 22	19.02	1	1.87	68.25		0.26	1.03	0.34	6.85	0.1	0.53	0.5555				600	100		0
			GRUPA 2	1st half 4th	4	Med 23	19.77	1.22	2.17	66.98		0.31	0.9	0.51	6.31	0.14	0.91	0.75548				500	200		0
			GRUPA 2	1st half 4th	4	Med 25	19.4	0.94	1.99	68.34		0.18	1.07	0.36	5.85	0.11	1.25	0.49995				500	100		0
			GRUPA 2	1st half 4th	4	Med 28	19.72	0.93	2.09	67.14		0.29	0.99	0.42	6.9	0.1	0.6	0.62216				600	100		1420.08
			GRUPA 2	1st half 4th	4	Med 29	19.75	0.92	2.13	67.01		0.29	0.9	0.48	6.72	0.11	0.85	0.68882				600	200		1253.01
			GRUPA 2	1st half 4th	4	Med 30	18.1	0.84	2.16	68.71		0.26	0.99	0.54	6.62	0.09	1.14	0.52217				600	100		0
			GRUPA 2	1st half 4th	4	Med 31	19.21	1.01	2.04	67.95		0.26	1.02	0.48	6.16	0.1	1.2	0.5555				600	100		0
			GRUPA 2	1st half 4th	4	Med 34	18.8	0.85	2.01	68.9		0.29	0.99	0.38	5.75	0.14	1.04	0.72215				500	200		1002.41
			GRUPA 2	1st half 4th	4	Med 35	19.11	1.11	2.06	67.67		0.28	0.97	0.41	6.86	0.09	0.59	0.62216				600	100		1587.15
			GRUPA 2	1st half 4th	4	Med 36	21.25	1.14	2.19	64.89		0.37	0.97	0.43	7.3	0.09	0.45	0.52217				700	200		2923.7
			GRUPA 2	1st half 4th	4	Med 37	20.1	0.97	2.15	67.14		0.31	1.03	0.36	6.16	0.12	1.03	0.62216				600	100		0
	8	Milavec T., Šmit Ž., 2020	15	5th-6th	5	15	19.4	0.65	2.09	67.5		0.68	0.76	0.61	6.62	0.11	0.96	0.6		80	14	525	90	0	0	37
		Korinjski hrib	1	5th-6th	6	1	18.9	1.16	1.91	68.5		0.62	0.61	0.44	6.42	0.09	0.79	0.52		71	17	573	59	0	0	64
			13	5th-6th	5	13	18.9	1.63	2.08	65.7		0.45	0.86	0.55	7.7	0.11	1.25	0.68		70	18	699	59	0	128.643	51
			17	5th-6th	6	17	18.7	1.35	2.18	64.5		0.59	0.71	0.66	9.06	0.14	1.17	0.86		57	19	798	89	0	0	41
			18	5th-6th	5	18	18.9	1.07	2.02	65.2		0.62	0.69	0.66	8.65	0.12	1.15	0.89		51	25	740	80	0	0	44
			19	5th-6th	6	19	18.8	1.9	2.1	65.3		0.52	0.63	0.62	8.15	0.12	1.09	0.73		49	25	652	92	0	0	33
			20	5th-6th	5	20	18.8	1.37	2.06	64.6		0.65	0.66	0.64	8.96	0.14	1.29	0.85		64	24	760	94	0	0	39
			26	5th-6th	6	26	18.4	0.9	1.94	66.1		0.64	0.79	0.59	8.49	0.12	1.23	0.69		56	19	724	72	0	0	40
							Na2O	MgO	Al2O3	SiO2	P2O5	SO3	Cl	K2O	CaO	TiO2	MnO	Fe2O3	Ni	Cu	Zn	Sr	Zr	Sn	Sb	Pb
						aver 246	18.8678	0.750618	2.04378	68.0056	0.0576936	0.315665	1.12746	0.485297	6.63558	0.10621	0.968516	0.68016	9.10045	50.027	14.8404	514.426	72.7522	5.83325	236.627	80.4995
						std 246	1.17592	0.264829	0.224449	1.73264	0.0354417	0.126405	0.283838	0.147618	0.792706	0.0289064	0.296268	0.201809	4.99801	85.0054	9.66401	120.016	32.0402	9.12162	531.188	169.961
						av+std 246	20.0437	1.01545	2.26823	69.7382	0.0931353	0.44207	1.4113	0.632915	7.42828	0.135116	1.26478	0.881969	14.0985	135.032	24.5044	634.442	104.792	14.9549	767.815	250.461
						av-std 246	17.6919	0.485789	1.81933	66.273	0.0222519	0.18926	0.843623	0.33768	5.84287	0.0773032	0.672248	0.47835	4.10244	-34.9784	5.17641	394.41	40.7121	-3.28838	-294.561	-89.4616
						MAX 246	22.3	1.9	2.59	75.1	0.18	0.68	2	1.5	9.06	0.27	2.21	2.14	26	782.357	40.9	1099	200	44.4358	3424.9	1462
						MIN 246	11.1	0.24	1.48	63.3	0	0	0.5664	0.16	4.95	0	0.13	0.26	0	0	0	253.679	0	0	0	0

## Sheet: n=54
																		no>criteria	0	0	0				0	0
		sel. crit.																	50	70	50	40	10	60	10	60
		reference	group	dating	attrib. cent.*	sample	Na2O	MgO	Al2O3	SiO2	P2O5	SO3	Cl	K2O	CaO	TiO2	MnO	Fe2O3	Ni	Cu	Zn	Sr	Zr	Sn	Sb	Pb
		Foy 2003	Foy 3.2	begin. 6th c.	6	VRR 48	20.22	0.64	1.71	68.11	0.13			0.32	6.85	0.11	0.96	0.77		20		428	61		0	19
				begin. 6th c.	6	VRR 166	19.5	0.74	2.02	66.36	0.11			0.51	7.17	0.1	0.78	0.64		15		567	58		1	14
				begin. 6th c.	6	VRR 170	18.85	0.67	1.81	67.51	0.006			0.37	6.89	0.1	1.02	0.7		28		605	56		1	29
				late 5th/early 6th c.	6	VRR 171	18.59	0.74	1.9	67.29	0.09			0.43	7.34	0.11	0.6	0.69		25		712	61		2	39
				late 5th/early 6th c.	5	VRR 172	18.78	0.6	1.84	70.11	0.12			0.38	6.18	0.08	0.72	0.61		16		397	44		0	18
					6	VRR 187	18.2	0.62	1.92	69.05	0.07			0.48	6.67	0.08	1.31	0.59		26		620	57		0	9
				begin. 6th. c	6	VRR 336	18.29	0.56	1.68	69.35	0			0.28	6.84	0.07	1	0.69		18		475	45		1	31
				begin. 6th. c	6	VRR 402	17.26	0.35	1.85	71	0.05			0.42	5.72	0.06	0.53	0.36		6		370	40		1	8
				begin. 6th. c	6	VRR 403	17.69	0.39	1.75	71.16	0.06			0.36	6.05	0.06	0.91	0.44		12		437	41		1	19
			n=5	5th-6th c.	6	BT22	22.3	0.74	1.73	64.4	0.04	0.48	1.43	0.45	6.78	0.1	1.36	0.56661	6.8	25	14	590	46	0.8	9.1	7
		Cholakova and Rehren 2018	Bulg. 5th c.	410-470 AD	5	G 43	19.4	0.5	1.71	69.7				0.4	5.82	0.08	0.57	0.41		10.3853		454.086	48.4945		0	11.1398
			5th c.	410-470 AD	5	G 44	19.2	0.51	1.71	69.7				0.42	5.89	0.08	0.58	0.4		6.39094		458.314	51.0469		0	4.6416
				410-470 AD	5	G 85	18.2	0.35	1.76	70.7				0.35	5.78	0.06	0.75	0.4		20.7706		432.1	47.6438		0	1.85664
				410-470 AD	5	G 54	18.4	0.46	1.83	70.18				0.34	6.24	0.08	0.58	0.42		6.39094		427.872	54.45		0	19.4947
				410-470 AD	5	G 48	17.8	0.46	1.79	70.5				0.38	6.77	0.09	0.74	0.5		13.5807		481.145	63.8086		0	12.9965
				410-470 AD	5	G 65	18.5	0.45	1.83	70.2				0.39	6.15	0.09	0.99	0.48		12.7819		477.762	60.4055		0.835342	10.2115
				disturbed context	5	G 66	19.7	0.45	1.73	69.8				0.39	5.31	0.08	0.77	0.4		5.59207		406.732	5.10469		6.68274	48.2726
				late 4th-early 5th	4	SER 10	21	0.54	1.99	66.2				0.4	5.91	0.09	1.02	0.7		23.966		465.924	57.0023		0	12.9965
				possibly 6th	6	SER 2	20.7	0.83	2.01	66.1				0.41	5.68	0.12	1.26	0.75		57.5185		471.843	61.2563		4.17671	23.208
				2-3rd quarter 4th	4	SER 9	21	0.8	1.94	66.9				0.3	5.27	0.09	0.84	0.61		13.5807		426.181	52.7484		1.67068	0
		Cholakova and Rehren 2018	Bulg. 5th c.	6th	6	SER 3	19.3	0.64	2.09	65.7				0.43	7.21	0.11	1.51	0.64		23.966		591.918	57.8531		0	8.35487
			High Sr gr.	late 4th-5th	5	SER 41	21.1	0.74	2.51	63.9				0.52	8.04	0.13	0.86	0.83		25.5638		602.065	94.4367		1.67068	25.0646
				disturbe context	5	G 56	19.5	0.7	2.3	65.8				0.45	8.19	0.11	0.94	0.86		11.983		533.572	68.0625		0	17.6381
				disturbe context	5	G 49	19.3	0.73	2.38	65.9				0.6	7.96	0.13	0.8	0.77		25.5638		707.765	88.4813		1.67068	24.1363
					6	TRV 10	18.6	0.65	2	69.3	0.05	0.31	1.29	0.43	6.4	0.09	0.9	0.59994	7.12	29.6	14.4	446	44.3	0.55	0.73	8.03
					6	CAR 17	19	0.6	2.05	70	0.02	0.22	1.48	0.4	5.8	0.09	0.9	0.52217	7.09	25.4	13.4	418	55.4	5.19	3.85	33.6
		Schibille 2016	Byzantine glass wights	650 - 700	7	BM 1980,0611.5	19	0.7	2.13	67.3	0.06		0.94	0.5	6.91	0.11	1.49	0.66	8.27	29.8	15.6	524	62.7	6.23	8.05	25.6
			n=6	6th	6	BM 1981,0601.3	19.5	0.58	2.05	67.3	0.05		0.93	0.45	6.94	0.09	1.29	0.64	8.66	28.7	16.6	482	54.2	3.44	0	12.9
				6th - 7th	6	BM 1986,0406.16	17.2	0.89	2.14	69.1	0.04		0.86	0.45	6.53	0.11	1.78	0.69	15.3	24.9	24.9	578	60.2	0.89	0	6.03
				6th	6	BM 1987,0703.4	16.8	0.6	2.1	70.1	0.04		0.87	0.43	6.05	0.1	2.21	0.55	6.4	21.1	12.2	500	60.8	0.66	3.05	4.99
				6th - 7th	7	BnF Schlumberger 3990	18.2	0.68	1.9	68.8	0.04		0.97	0.42	6.58	0.09	1.53	0.62	6.94	22.2	12.4	510	54.5	0.52	0	4.43
				6th	6	BnF Schlumberger 3992	19.5	0.45	1.94	68.9	0.03		0.95	0.35	6.35	0.08	0.81	0.45	6.38	15.1	12	451	51.9	0.63	0	5.66
		Rehren et al. 2020		early 5th cent.	5	HaFo 382.8	18	0.74	1.99	69.2	0.03		1.12	0.3	6.05	0.13	1.48	0.8		35.0496	0	536.899	95.9054	1.26959	0	0
				Early to mid 4th cent	4	HaFo 75.4	19.8	0.83	2.18	67.6	0.03		1.27	0.32	5.97	0.1	1.13	0.59		8.7624	0	491.96	70.2406	1.26959	0	0
				4th-5th cent.	5	HaFo 382.3 brown	20.5	0.69	2.26	65.9	0.04		1.15	0.47	7.01	0.12	0.92	0.73		37.5532	0	594.846	85.0992	1.26959	8.3798	2.15443
				mid 4th cent	4	HaFo 132.10	18.8	0.81	2.1	68.8	0.03		1.3	0.66	5.71	0.1	0.91	0.58		7.51063	0	470.673	74.2929	1.26959	0	0
				4th - mid 5th cent	5	HaFo 59.1	19	0.79	2.45	67.3	0.03		1.25	0.39	6.58	0.1	1.21	0.75		37.5532	0	528.621	66.1882	1.26959	0	0
		Jelica gw	gw1	6th c.	6	10	18.56	1.239	2.058	67.92		0.2605	0.7966	0.5972	6.559	0.08994	1.222	0.6095	0	68.1	12.8	604	99.8	0	0	35.1
		Foy 3.2	GRUPA 2	1st half 4th	4	Med 4	19.44	0.86	1.82	67.53		0.22	1.08	0.4	6.43	0.11	1.08	1.06656				600	100		0
		n=19	GRUPA 2	1st half 4th	4	Med 5	20.27	0.94	2.09	67.49		0.23	1.18	0.38	5.75	0.1	1.03	0.53328				500	100		0
			GRUPA 2	1st half 4th	4	Med 6	19.21	0.61	1.9	69.34		0.22	1.02	0.41	5.47	0.08	1.15	0.58883				500	100		0
			GRUPA 2	1st half 4th	4	Med 8	18.42	0.91	2.28	66.69		0.25	0.82	0.6	7.1	0.1	1.1	0.5555				500	100		0
			GRUPA 2	1st half 4th	4	Med 12	18.44	0.87	2.29	67.43		0.25	0.88	0.79	7.2	0.1	1.13	0.62216				600	200		0
			GRUPA 2	1st half 4th	4	Med 22	19.02	1	1.87	68.25		0.26	1.03	0.34	6.85	0.1	0.53	0.5555				600	100		0
			GRUPA 2	1st half 4th	4	Med 23	19.77	1.22	2.17	66.98		0.31	0.9	0.51	6.31	0.14	0.91	0.75548				500	200		0
			GRUPA 2	1st half 4th	4	Med 25	19.4	0.94	1.99	68.34		0.18	1.07	0.36	5.85	0.11	1.25	0.49995				500	100		0
			GRUPA 2	1st half 4th	4	Med 30	18.1	0.84	2.16	68.71		0.26	0.99	0.54	6.62	0.09	1.14	0.52217				600	100		0
			GRUPA 2	1st half 4th	4	Med 31	19.21	1.01	2.04	67.95		0.26	1.02	0.48	6.16	0.1	1.2	0.5555				600	100		0
			GRUPA 2	1st half 4th	4	Med 37	20.1	0.97	2.15	67.14		0.31	1.03	0.36	6.16	0.12	1.03	0.62216				600	100		0
			17	5th-6th	6	17	18.7	1.35	2.18	64.5		0.59	0.71	0.66	9.06	0.14	1.17	0.86		57	19	798	89	0	0	41
		Korinjski hrib	18	5th-6th	5	18	18.9	1.07	2.02	65.2		0.62	0.69	0.66	8.65	0.12	1.15	0.89		51	25	740	80	0	0	44
			19	5th-6th	6	19	18.8	1.9	2.1	65.3		0.52	0.63	0.62	8.15	0.12	1.09	0.73		49	25	652	92	0	0	33
			20	5th-6th	5	20	18.8	1.37	2.06	64.6		0.65	0.66	0.64	8.96	0.14	1.29	0.85		64	24	760	94	0	0	39
			26	5th-6th	6	26	18.4	0.9	1.94	66.1		0.64	0.79	0.59	8.49	0.12	1.23	0.69		56	19	724	72	0	0	40
							Na2O	MgO	Al2O3	SiO2	P2O5	SO3	Cl	K2O	CaO	TiO2	MnO	Fe2O3	Ni	Cu	Zn	Sr	Zr	Sn	Sb	Pb
						aver 54	19.0781	0.763315	2.00367	67.8646	0.0506957	0.352025	1.00344	0.449763	6.6548	0.0999989	1.0493	0.628061	7.296	25.9852	13.015	537.931	73.7467	1.2629	1.05309	17.4071
						std 54	1.03611	0.283817	0.197572	1.86102	0.0336593	0.162453	0.218411	0.110715	0.915144	0.0197155	0.320497	0.145923	3.6847	16.5286	8.86295	99.5886	33.149	1.72568	2.22669	14.1027
						av+std 54	20.1143	1.04713	2.20124	69.7257	0.084355	0.514478	1.22185	0.560478	7.56994	0.119714	1.36979	0.773985	10.9807	42.5138	21.8779	637.52	106.896	2.98857	3.27977	31.5098
						av-std 54	18.042	0.479498	1.80609	66.0036	0.0170364	0.189572	0.785027	0.339048	5.73965	0.0802834	0.7288	0.482138	3.6113	9.45659	4.15205	438.342	40.5977	-0.462777	-1.1736	3.30441
						av+2std 54	21.1504	1.33095	2.39881	71.5867	0.118014	0.676931	1.44026	0.671193	8.48509	0.13943	1.69029	0.919908	14.6654	59.0424	30.7409	737.108	140.045	4.71425	5.50646	45.6125
						av-2std 54	17.0059	0.195682	1.60852	64.1426	-0.016623	0.0271191	0.566616	0.228333	4.82451	0.0605678	0.408303	0.336215	-0.0733914	-7.07201	-4.7109	338.754	7.44871	-2.18845	-3.40029	-10.7983
						MAX 54	22.3	1.9	2.51	71.16	0.13	0.65	1.48	0.79	9.06	0.14	2.21	1.06656	15.3	68.1	25	798	200	6.23	9.1	48.2726
						MIN 54	16.8	0.35	1.68	63.9	0	0.18	0.63	0.28	5.27	0.06	0.53	0.36	0	5.59207	0	370	5.10469	0	0	0
																			Ni	Cu	Zn				Sb	Pb
																		cutoff 2 std	14.6654	59.0424	30.7409				5.50646	45.6125

## Sheet: n=35
																		no>criteria	0	0	0				0	0
		sel. crit.																	14.6654	59.0424	30.7409	40	10	60	5.50646	45.6125
		reference	group	dating	attrib. cent.*	sample	Na2O	MgO	Al2O3	SiO2	P2O5	SO3	Cl	K2O	CaO	TiO2	MnO	Fe2O3	Ni	Cu	Zn	Sr	Zr	Sn	Sb	Pb
		Foy 2003	Foy 3.2	begin. 6th c.	6	VRR 48	20.22	0.64	1.71	68.11	0.13			0.32	6.85	0.11	0.96	0.77		20		428	61		0	19
				begin. 6th c.	6	VRR 166	19.5	0.74	2.02	66.36	0.11			0.51	7.17	0.1	0.78	0.64		15		567	58		1	14
				begin. 6th c.	6	VRR 170	18.85	0.67	1.81	67.51	0.006			0.37	6.89	0.1	1.02	0.7		28		605	56		1	29
				late 5th/early 6th c.	6	VRR 171	18.59	0.74	1.9	67.29	0.09			0.43	7.34	0.11	0.6	0.69		25		712	61		2	39
				late 5th/early 6th c.	5	VRR 172	18.78	0.6	1.84	70.11	0.12			0.38	6.18	0.08	0.72	0.61		16		397	44		0	18
					6	VRR 187	18.2	0.62	1.92	69.05	0.07			0.48	6.67	0.08	1.31	0.59		26		620	57		0	9
				begin. 6th. c	6	VRR 336	18.29	0.56	1.68	69.35	0			0.28	6.84	0.07	1	0.69		18		475	45		1	31
				begin. 6th. c	6	VRR 402	17.26	0.35	1.85	71	0.05			0.42	5.72	0.06	0.53	0.36		6		370	40		1	8
				begin. 6th. c	6	VRR 403	17.69	0.39	1.75	71.16	0.06			0.36	6.05	0.06	0.91	0.44		12		437	41		1	19
		Cholakova and Rehren 2018	Bulg. 5th c.	410-470 AD	5	G 43	19.4	0.5	1.71	69.7				0.4	5.82	0.08	0.57	0.41		10.3853		454.086	48.4945		0	11.1398
			5th c.	410-470 AD	5	G 44	19.2	0.51	1.71	69.7				0.42	5.89	0.08	0.58	0.4		6.39094		458.314	51.0469		0	4.6416
				410-470 AD	5	G 85	18.2	0.35	1.76	70.7				0.35	5.78	0.06	0.75	0.4		20.7706		432.1	47.6438		0	1.85664
				410-470 AD	5	G 54	18.4	0.46	1.83	70.18				0.34	6.24	0.08	0.58	0.42		6.39094		427.872	54.45		0	19.4947
				410-470 AD	5	G 48	17.8	0.46	1.79	70.5				0.38	6.77	0.09	0.74	0.5		13.5807		481.145	63.8086		0	12.9965
				410-470 AD	5	G 65	18.5	0.45	1.83	70.2				0.39	6.15	0.09	0.99	0.48		12.7819		477.762	60.4055		0.835342	10.2115
				late 4th-early 5th	4	SER 10	21	0.54	1.99	66.2				0.4	5.91	0.09	1.02	0.7		23.966		465.924	57.0023		0	12.9965
				2-3rd quarter 4th	4	SER 9	21	0.8	1.94	66.9				0.3	5.27	0.09	0.84	0.61		13.5807		426.181	52.7484		1.67068	0
		Cholakova and Rehren 2018	Bulg. 5th c.	6th	6	SER 3	19.3	0.64	2.09	65.7				0.43	7.21	0.11	1.51	0.64		23.966		591.918	57.8531		0	8.35487
			High Sr gr.	late 4th-5th	5	SER 41	21.1	0.74	2.51	63.9				0.52	8.04	0.13	0.86	0.83		25.5638		602.065	94.4367		1.67068	25.0646
				disturbe context	5	G 56	19.5	0.7	2.3	65.8				0.45	8.19	0.11	0.94	0.86		11.983		533.572	68.0625		0	17.6381
				disturbe context	5	G 49	19.3	0.73	2.38	65.9				0.6	7.96	0.13	0.8	0.77		25.5638		707.765	88.4813		1.67068	24.1363
					6	TRV 10	18.6	0.65	2	69.3	0.05	0.31	1.29	0.43	6.4	0.09	0.9	0.59994	7.12	29.6	14.4	446	44.3	0.55	0.73	8.03
					6	CAR 17	19	0.6	2.05	70	0.02	0.22	1.48	0.4	5.8	0.09	0.9	0.52217	7.09	25.4	13.4	418	55.4	5.19	3.85	33.6
			n=6	6th	6	BM 1981,0601.3	19.5	0.58	2.05	67.3	0.05		0.93	0.45	6.94	0.09	1.29	0.64	8.66	28.7	16.6	482	54.2	3.44	0	12.9
				6th	6	BM 1987,0703.4	16.8	0.6	2.1	70.1	0.04		0.87	0.43	6.05	0.1	2.21	0.55	6.4	21.1	12.2	500	60.8	0.66	3.05	4.99
				6th - 7th	7	BnF Schlumberger 3990	18.2	0.68	1.9	68.8	0.04		0.97	0.42	6.58	0.09	1.53	0.62	6.94	22.2	12.4	510	54.5	0.52	0	4.43
				6th	6	BnF Schlumberger 3992	19.5	0.45	1.94	68.9	0.03		0.95	0.35	6.35	0.08	0.81	0.45	6.38	15.1	12	451	51.9	0.63	0	5.66
		Rehren et al. 2020		early 5th cent.	5	HaFo 382.8	18	0.74	1.99	69.2	0.03		1.12	0.3	6.05	0.13	1.48	0.8		35.0496	0	536.899	95.9054	1.26959	0	0
				Early to mid 4th cent	4	HaFo 75.4	19.8	0.83	2.18	67.6	0.03		1.27	0.32	5.97	0.1	1.13	0.59		8.7624	0	491.96	70.2406	1.26959	0	0
				mid 4th cent	4	HaFo 132.10	18.8	0.81	2.1	68.8	0.03		1.3	0.66	5.71	0.1	0.91	0.58		7.51063	0	470.673	74.2929	1.26959	0	0
				4th - mid 5th cent	5	HaFo 59.1	19	0.79	2.45	67.3	0.03		1.25	0.39	6.58	0.1	1.21	0.75		37.5532	0	528.621	66.1882	1.26959	0	0
			17	5th-6th	6	17	18.7	1.35	2.18	64.5		0.59	0.71	0.66	9.06	0.14	1.17	0.86		57	19	798	89	0	0	41
		Korinjski hrib	18	5th-6th	5	18	18.9	1.07	2.02	65.2		0.62	0.69	0.66	8.65	0.12	1.15	0.89		51	25	740	80	0	0	44
			19	5th-6th	6	19	18.8	1.9	2.1	65.3		0.52	0.63	0.62	8.15	0.12	1.09	0.73		49	25	652	92	0	0	33
			26	5th-6th	6	26	18.4	0.9	1.94	66.1		0.64	0.79	0.59	8.49	0.12	1.23	0.69		56	19	724	72	0	0	40
							Na2O	MgO	Al2O3	SiO2	P2O5	SO3	Cl	K2O	CaO	TiO2	MnO	Fe2O3	Ni	Cu	Zn	Sr	Zr	Sn	Sb	Pb
						aver 35	18.9166	0.689714	1.98057	68.1063	0.0518947	0.483333	1.01786	0.434571	6.73486	0.0965714	1.00057	0.622346	7.09833	22.9971	12.0714	526.253	61.9475	1.14774	0.585068	16.0612
						std 35	0.965151	0.289751	0.209396	2.02837	0.036869	0.176257	0.268362	0.106753	0.967019	0.0205717	0.339904	0.146466	0.832837	13.7007	8.94861	109.485	15.4564	1.47231	0.950984	13.2695
						av+std 35	19.8817	0.979466	2.18997	70.1347	0.0887637	0.659591	1.28622	0.541324	7.70188	0.117143	1.34048	0.768812	7.93117	36.6979	21.02	635.738	77.4039	2.62006	1.53605	29.3307
						av-std 35	17.9514	0.399963	1.77118	66.0779	0.0150258	0.307076	0.749495	0.327819	5.76784	0.0759998	0.660667	0.47588	6.2655	9.29639	3.12282	416.768	46.491	-0.324573	-0.365915	2.79169
						av+2std 35	20.8469	1.26922	2.39936	72.163	0.125633	0.835848	1.55458	0.648077	8.6689	0.137715	1.68038	0.915279	8.76401	50.3986	29.9686	745.223	92.8603	4.09237	2.48704	42.6001
						av-2std 35	16.9863	0.110212	1.56178	64.0495	-0.0218432	0.130819	0.481133	0.221066	4.80082	0.0554281	0.320763	0.329413	5.43266	-4.40436	-5.82579	307.283	31.0346	-1.79689	-1.3169	-10.4778
						MAX 35	21.1	1.9	2.51	71.16	0.13	0.64	1.48	0.66	9.06	0.14	2.21	0.89	8.66	57	25	798	95.9054	5.19	3.85	44
						MIN 35	16.8	0.35	1.68	63.9	0	0.22	0.63	0.28	5.27	0.06	0.53	0.36	6.38	6	0	370	40	0	0	0

## Sheet: criteria, comparison
					Ni	Cu	Zn	Sb	Pb							Na2O	MgO	Al2O3	SiO2	P2O5	SO3	Cl	K2O	CaO	TiO2	MnO	Fe2O3	Ni	Cu	Zn	Sr	Zr	Sn	Sb	Pb
		SURELY RECYCLED IF ABOVE			50	70	50	10	60						aver 95	18.9305	0.875821	2.17528	67.4287	0.0712403	0.309052	1.07654	0.524167	6.77256	0.110732	1.03594	0.723682	9.46545	71.2243	14.7903	541.413	75.7218	7.40923	377.972	133.785
		n=95													std 95	1.06149	0.264439	0.207888	1.60121	0.0382891	0.132179	0.264964	0.137521	0.783141	0.0221997	0.270626	0.165088	5.317	108.977	10.4996	128.165	36.0661	10.0772	632.046	216.109
					Ni	Cu	Zn	Sb	Pb
		PRISTINE IF BELLOW			7.93117	36.6979	21.02	1.53605	29.3307							Na2O	MgO	Al2O3	SiO2	P2O5	SO3	Cl	K2O	CaO	TiO2	MnO	Fe2O3	Ni	Cu	Zn	Sr	Zr	Sn	Sb	Pb
		n=35													aver 35	18.9166	0.689714	1.98057	68.1063	0.0518947	0.483333	1.01786	0.434571	6.73486	0.0965714	1.00057	0.622346	7.09833	22.9971	12.0714	526.253	61.9475	1.14774	0.585068	16.0612
															std 35	0.965151	0.289751	0.209396	2.02837	0.036869	0.176257	0.268362	0.106753	0.967019	0.0205717	0.339904	0.146466	0.832837	13.7007	8.94861	109.485	15.4564	1.47231	0.950984	13.2695
																Na2O	MgO	Al2O3	SiO2	P2O5	SO3	Cl	K2O	CaO	TiO2	MnO	Fe2O3	Ni	Cu	Zn	Sr	Zr	Sn	Sb	Pb
												reference:		série 3.2	mean	18.79	0.65	1.92	68.07	0.08			0.44	6.99	0.09	0.953	0.7		25		536	57		18	179
														(Foy et al. 2003)	std	0.85	0.16	0.15	1.49	0.03			0.08	0.74	0.02	0.338	0.15		11		106	11		34	369
		averages for pristine glass:			Ni	Cu	Zn	Co	Sb	Pb
		Lev I (all)	Ceglia et al. 2015	mean		3	10	3		10
		Foy 3.2 (raw, n=13		mean	18.25	28.1535	14.1667	13.5	1.93109	17.1158
		Foy 3.2 (pristine, n=35)		mean	7.09833	22.9971	12.0714		0.585068	16.0612
		Foy 2.1 (all)	Ceglia et al. 2015	mean		43	23		151	59

## Sheet: n=95 (surely rec.)
						Na2O	MgO	Al2O3	SiO2	P2O5	SO3	Cl	K2O	CaO	TiO2	MnO	Fe2O3	Ni	Cu	Zn	Sr	Zr	Sn	Sb	Pb
				3rd AD	AD-I-3	18.49	0.53	2.16	68.28	0.09	nd	nd	0.55	6.38	0.08	0.54	0.46	4	155	22	375	51	nd	3424.9	116
		Schibille 2016	Carthage	3-4th	YAS-265	18.19	0.53	1.87	69.5	0.03	0.14	1.74	0.39	5.22	0.09	0.762	0.43329	0	160	<161	1099		<158	<251	<186
				Late 3rd-early 5th	AQ116-2	19.77	0.7	2.09	66.26	0.05	0.26	1.72	0.42	6.25	0.13	1.13	0.82	13	88	22	478	64		<400	45
			Aquilea	Late 3rd-early 5th	AQ116-5	19.87	0.7	2.11	67.2	0.06	0.29	1.38	0.43	6.29	0.13	1.13	0.82	12	90	20	483	64		<400	42
			n=10	6th	SER 42	19.6	0.95	1.98	66.8				0.53	7.43	0.11	0.86	0.73		95.0652		606.293	74.018		67.6627	65.9107
			6th c.	ca AD 540-580	G 53	19.4	1.17	2.06	65.9	0.1672	0.01	0.81	0.64	7.41	0.16	1.44	0.82	20.4313	83.8811	31.3326	686.625	99.5414	24.4172	101.912	159.671
			tesserae		AUV 9	17.7	0.89	2.59	68.4	0.07	0.31	1.27	0.49	6.3	0.16	1.1	1.16655	12	384	36.2	456	75.5	31.8	120	633
		Drauschke 2010	Caričin Grad	6th-early 7th?	261	20.19	0.79	2.03	67.8	0.07	0.29		0.56	6.44	0.13	0.94	0.67771	0	79.8868	0	253.679	0	0	270.326	278.496
			n=2	6th-early 7th?	A10890	21.45	1.01	2.14	65.52	0.1	0.32		0.71	6.43	0.11	1.3	0.81103	0	79.8868	0	338.239	0	0	450.543	92.8319
				mid 4th cent.	HaFo 132.1	18.6	0.8	2.35	68.3	0.06		1.08	0.44	6.31	0.11	1.12	0.66		91.3794	0	493.143	79.6961	11.4264	177.173	94.795
				4th-5th cent	HaFo 488.6	18.1	0.73	2.33	69.4	0.07		0.93	0.49	5.88	0.12	1.05	0.69		184.01	0	461.213	85.0992	16.5047	494.408	202.517
				4th-5th cent	HaFo 488.5	17.6	0.72	2.4	69.5	0.07		1.02	0.48	6.07	0.12	1.09	0.67		122.674	0	471.856	82.3976	11.4264	372.303	155.119
				4th-5th cent	HaFo 488.1a	17.3	0.75	2.53	69	0.07		0.92	0.85	6.43	0.11	0.97	0.69		568.304	0	488.412	82.3976	44.4358	1059.45	631.248
				4th-5th cent	HaFo 488.1b	17.9	0.72	2.48	68.9	0.07		0.97	0.72	6.23	0.11	0.96	0.63		782.357	0	469.491	74.2929	43.1662	946.917	620.476
				Early to mid 4th cent	HaFo 75.3	19.8	0.9	2.28	66.9	0.07		1.11	0.42	6.21	0.11	1.02	1.05		86.3723	0	496.691	78.3453	6.34797	90.9807	61.4013
				4th - mid 5th cent	HaFo 500.5b	17.1	0.81	2.59	69.3	0.07		1.03	0.95	6	0.14	0.96	0.88		88.8758	0	480.134	87.8007	10.1568	0	0
				4th - mid 5th cent	HaFo 500.5a r1	17.5	0.84	2.48	68.5	0.08		1.01	0.92	6.51	0.12	1.01	0.77		102.645	0	503.786	90.5023	7.61757	0	0
				4th - mid 5th cent	HaFo 75.6	18.7	0.88	2.35	67.8	0.07		1.03	0.38	6.48	0.11	1.05	0.93		88.8758	0	533.351	82.3976	6.34797	0	0
				6th c.	13	18.89	1.39	2.129	66.23		0.3389	0.5664	0.686	7.452	0.1038	1.322	0.7685	0	114	29.9	786	106	0	0	73.8
			15	5th-6th	15	19.4	0.65	2.09	67.5		0.68	0.76	0.61	6.62	0.11	0.96	0.6		80	14	525	90	0	0	37
			1	5th-6th	1	18.9	1.16	1.91	68.5		0.62	0.61	0.44	6.42	0.09	0.79	0.52		71	17	573	59	0	0	64
				6th c.	30	18.84	1.54	2.447	66.17		0.3618	0.7289	0.65	7.314	0.1131	1.04	0.6714	0	73.1	18.9	654	99.7	0	144.514	95.7
					AQ-FC 111-7	19.43	0.75	2.05	66.5	0.07	0.35	1.26	0.53	6.9	0.2	1.16	1.38	13	75	28	478	103	<400	<400	74
			second half 1/2nd	2nd c.?	VRR 391	17.42	0.9	2.08	69.98	0.05			0.35	6.57	0.11	0.61	0.7		13		444	60		1987	19
		Gallo et al 2013	AD/N1	2nd half 1st/early 2nd	AD-A-8	16.98	0.57	2.39	69.7	0.18	0.17	1.39	0.71	7.12	0.08	0.41	0.49				400	45		417.671
			n=3	2-4th	AD-VC-1	18.91	0.97	2.28	65.07	0.07	0.38	1.33	0.56	8.41	0.13	0.74	0.8				825	69		751.808
		Foster and Jackson 2010	Barnsley Park	4th	11a	18.28	0.73	1.98		0.02			0.26	6.05	0.08	1.21	0.45	10	10	14	453	49		800	bd
		2a, Mn decolor = Rom- Mn low Ca (Schibille 2016) slicno Foy 3.2	Barnsley Park	4th	13b	17.94	0.73	1.96		0.02			0.26	5.84	0.08	1.17	0.44	12	12	14	448	44		800	bd
			Barnsley Park	4th	11g	18.71	0.78	2.06		0.02			0.27	6.19	0.08	1.28	0.47	12	10	14	470	47		800	bd
			Barnsley Park	AD 320-330	4	18.08	0.52	1.5		0.03			0.31	5.13	0.09	0.87	0.48	13	19	21	384	40		300	bd
			Barnsley Park	4th	11	19.27	0.58	1.56		0.04			0.33	5.66	0.11	1.18	0.56	16	20	22	454	47		200	bd
		Gallo et al 2013	AQ/3	Late 3rd-early 5th	AQ106-16	18.99	0.67	1.96	70.01	0.05	0.29	1.49	0.38	5.64	0.12	0.45	0.9	26	45	28	384	61		1420.08	23
			turn 5th/6th c.	?	VRR 81	18.36	1.04	2.1	67.08	0.12			0.58	7.96	0.12	1.16	0.71		27		626	75		118	26
			n=17	late 5th/early 6th c.	VRR 165	20.35	0.66	1.97	66.1	0.07			0.44	6.51	0.11	1.14	0.6		19		511	66		63	58
				Late Antiquity	VRR 335	18.54	0.74	2.13	67.5	0.06			0.44	8.08	0.11	1.19	0.76		32		647	65		75	32
		Conte et al. 2014	Butrint	5th-6th c.	BT2	19.7	1.06	2.14	63.3	0.07	0.45	1.34	0.74	8.48	0.14	1.38	0.7777	8.8	37	16	716	56	12	53	66
			5th-6th	5th-6th c.	BT19	18.4	0.95	2.2	66.6	0.05	0.32	1.31	0.61	7.26	0.15	1.4	0.78881	10	40	19	660	63	4	105	48
					BT34	18.9	1.18	2.38	65.4	0.14	0.38	1.22	0.67	7.81	0.16	1.31	0.9999	14	64	31	583	64	10	68	118
				5th-7th c.	BT38	18.2	1.11	2.4	66.8	0.04	0.37	1.26	0.63	7.38	0.14	1.33	1.07767	16	45	22	604	61	4.3	117	68
			predomin.	610 at latest	ODR 1	19.1	0.8	1.93	66.6				0.47	7.86	0.11	1.23	0.68		39.9434		654.492	68.9133		53.4619	29.7062
			400-550 AD		64	20.09	0.7	1.92	66.93		0.65	0.85	0.52	6.59	0.14	1.05	0.63327							270
		Cholakova et al. 2015	Bulg. 6th c.	ca AD 470-490	G 51	19.4	1.16	1.98	65.5	0.1661	0	0.83	0.65	7.45	0.11	1.72	0.8	9.42983	45.5355	15.2646	695.926	69.7641	17.3284	98.5704	26.9213
			n=8	disturbed context	G 63	18.6	0.91	2.29	66.6	0.0918	0.29	0.81	0.59	7.98	0.14	1.32	0.79	9.42983	38.3456	16.8714	730.596	98.6906	22.0543	127.807	132.75
				disturbed context	G 73	18.5	0.89	2.32	66.5	0.0853	0.3	0.78	0.57	7.77	0.14	1.26	0.97	10.2157	39.1445	19.2816	658.72	89.332	15.7531	96.0644	92.8319
				ca AD 470-490	G 76	19.5	1.14	2.04	65.6	0.1619	0.15	0.88	0.65	7.52	0.11	1.73	0.89	9.42983	40.7422	13.6578	728.059	68.0625	10.2395	96.8997	25.0646
				disturbed context	G 77	19	0.89	2.34	66.4	0.0909	0.2	0.8	0.56	7.32	0.13	1.28	0.94	13.3589	59.9151	21.6918	634.198	79.1227	17.3284	108.594	137.391
				uncertain; t.p.q. end of the 4th c.	SER 53	19.4	0.9	2.16	64.8	0.08	0.41	0.7	0.54	7.78	0.14	1.74	0.76
				t.a.q. ca AD 610	ODR 25	19.2	0.95	2.32	66	0.1299		0.87	0.62	7.69	0.12	1.09	0.82	14.1447	47.1332	23.2986	642.654	77.4211	19.6913	60.98	92.8319
			Roman Mn≈Foy 3.2		AUI 6	18.5	0.68	2.21	67.9	0.03	0.28	1.26	0.39	6.5	0.11	1.2	0.71104	9.35	29.1	17.3	435	52.1	2.11	436	46.1
			6th c.		TRV 2	19.5	0.62	2.01	68.8	0.04	0.23	1.55	0.39	5.6	0.11	1.1	0.84436	10.2	31.7	15.4	394	48.7	0.94	12.6	7.02
					TRV 4	19.1	0.76	2.24	67.9	0.06	0.25	1.34	0.46	6.6	0.11	1.2	0.76659	9.91	46	16.8	446	59.1	2.65	52.8	35.5
					TRV 5	18.1	0.67	2.3	69	0.03	0.23	1.18	0.54	6.7	0.1	0.9	0.86658	7.48	46.1	21.5	443	50	4.09	142	85.1
					TRV 9	19.7	0.8	2.26	67.2	0.07	0.21	1.54	0.41	6.5	0.1	1.2	0.82214	14.7	23.4	40.9	404	191	2.32	221	89.7
					CAR 1	16.7	0.75	2.19	71.3	0.02	0.11	1.37	0.35	5.7	0.12	1.4	0.6666	9.23	42.3	14	390	55.2	5.24	11.3	62.7
					CAR 2	16.4	0.57	2.37	71	0.12	0.18	1.1	0.65	6.8	0.08	0.8	0.53328	12.7	57.8	24.1	465	47.9	20.2	335	666
					CARv 6	18.5	0.75	2.26	68.2	0.07	0.25	1.33	0.52	6.9	0.09	1.2	0.71104	8.15	56.6	18.7	464	52.1	3.3	77.9	52.8
					CAR 15	19.6	0.62	2.07	69.4	0.03	0.24	1.43	0.39	6.2	0.09	1.1	0.53328	8.71	31.2	11.7	423	47.6	2.91	411	38.5
					CAR 16	18.7	0.76	2.33	68.6	0.08	0.24	1.19	0.49	6.7	0.11	1.1	0.57772	7.58	37.2	16.6	445	49.6	3.82	129	72.9
					CAR 23	19.2	0.74	1.9	69	0.02	0.21	1.49	0.33	5.9	0.12	1.1	0.52217	8.82	16.3	11.5	426	49.7	0.8	352	13.3
					CAR 31	18.5	0.74	2.34	68.6	0.05	0.26	1.21	0.5	6.8	0.1	1.2	0.57772	9.15	35.2	19	456	50.8	4.98	157	72
					CAR 37	15.6	0.49	2.55	71.9	0.13	0.12	1.07	0.68	7.2	0.07	1.3	0.4444	18	10.2	28	477	35.8	1.76	119	199
					CAR 39	18.6	0.73	2.4	68.9	0.06	0.23	1.17	0.51	6.8	0.08	1.2	0.5555	8.34	38.2	17.8	448	46.9	4.61	144	78.7
					CAR 40	17.8	0.71	2.44	68.9	0.06	0.24	1.15	0.57	6.9	0.12	1.1	0.58883	8.52	31.5	19.8	437	45	3.35	201	70.8
				mid 4th cent.	HaFo 132.5	20	0.77	2.31	66.9	0.03		1.49	0.32	6.19	0.11	1.15	0.61		15.0213	0	481.317	76.9945	1.26959	22.7452	0
				Early to mid 4th cent.	HaFo 75.1	18.3	0.74	2.55	68.8	0.06		1	0.48	6.05	0.11	1.15	0.61		30.0425	0	438.743	72.9421	6.34797	74.2211	34.4709
				mid 4th cent.	HaFo 132.4	18.3	0.85	2.05	69.1	0.03		1.16	0.44	6.44	0.11	0.62	0.62		20.0284	0	521.525	81.0468	1.26959	1628.08	1.07722
				mid 4th cent.	HaFo 500.2	17.8	0.83	2.43	68.8	0.16		0.57	0.7	6.52	0.13	1.07	0.73		38.8049	0	500.238	87.8007	3.80878	128.091	14.0038
				4th-5th cent	HaFo 382.3 green	20.6	0.68	2.29	65.7	0.05		1.23	0.48	7.08	0.13	0.93	0.7		33.7978	0	599.576	86.45	2.53919	15.5625	4.30886
				mid 4th cent	HaFo 500.3	18	0.81	2.13	69.2	0.06		1.22	0.39	5.93	0.11	1.05	0.88		51.3226	0	489.595	85.0992	3.80878	92.1778	21.5443
				4th-5th cent	HaFo 132.13	17.9	0.82	2.18	69.1	0.06		1.06	0.5	6.19	0.11	1.16	0.69		23.7837	0	516.795	79.6961	1.26959	29.9279	0
		Mediana	GRUPA 2	1st half 4th	Med 2	20.38	0.96	2.05	67.03		0.33	1.06	0.41	6.48	0.09	0.54	0.49995				600	100		1336.55
			GRUPA 2	1st half 4th	Med 15	17.79	1.25	2.5	66.67		0.23	0.91	0.57	8	0.12	0.85	0.95546				700	200		1420.08
			GRUPA 2	1st half 4th	Med 16	19.92	1.05	2.16	66.48		0.32	1.03	0.5	6.98	0.1	0.65	0.62216				600	100		1420.08
			GRUPA 2	1st half 4th	Med 28	19.72	0.93	2.09	67.14		0.29	0.99	0.42	6.9	0.1	0.6	0.62216				600	100		1420.08
			GRUPA 2	1st half 4th	Med 29	19.75	0.92	2.13	67.01		0.29	0.9	0.48	6.72	0.11	0.85	0.68882				600	200		1253.01
			GRUPA 2	1st half 4th	Med 34	18.8	0.85	2.01	68.9		0.29	0.99	0.38	5.75	0.14	1.04	0.72215				500	200		1002.41
			GRUPA 2	1st half 4th	Med 35	19.11	1.11	2.06	67.67		0.28	0.97	0.41	6.86	0.09	0.59	0.62216				600	100		1587.15
			GRUPA 2	1st half 4th	Med 36	21.25	1.14	2.19	64.89		0.37	0.97	0.43	7.3	0.09	0.45	0.52217				700	200		2923.7
			13	5th-6th	13	18.9	1.63	2.08	65.7		0.45	0.86	0.55	7.7	0.11	1.25	0.68		70	18	699	59	0	128.643	51
					VRR 164	19.28	0.45	1.85	68.09	0.07			0.42	6.08	0.07	0.49	0.93		46		403	41		1	1462
					VRR 183	18.2	0.69	2.11	67.28	0.07			0.52	8.47	0.1	0.71	0.72		31		681	66		6	549
					VRR 184	19.63	0.67	1.99	66.85	0.07			0.45	7.66	0.1	0.56	0.81		28		597	67		6	68
				begin. 6th. c	VRR 404	19.71	0.68	1.86	67.49	0.07			0.45	6.98	0.11	1.31	0.88		51		501	63		8	488
			5th c.	610 at latest	ODR 36	19.3	0.61	2.15	67.3				0.39	7.3	0.1	0.91	0.77		34.3513		553.866	74.018		2.50603	131.821
				470-490	G 55	18.8	0.84	2.3	65.9				0.57	8.81	0.12	0.81	0.84		13.5807		706.073	71.4656		0	85.4054
				disturbe context	G80	18.7	0.72	1.91	65.3				0.5	7.4	0.1	0.87	0.77		15.9774		574.16	69.7641		0.835342	66.839
				470-490	G 24	19.3	0.69	2.33	65.3				0.58	8.28	0.11	0.91	0.73		27.9604		688.316	74.018		0	120.681
		Balvanović 2018	Jel 1	6th-early 7th?	2	21.4	0.878	2.04	65.9	n.a.	0.479	0.976	0.675	5.71	0.0889	1.01	0.696	4.31415	43.5383	17.2731	470.152	74.018	0	0	169.882
			6th c.	6th-early 7th?	18	20.6	0.956	2.01	66.8	n.a.	0.484	0.966	0.587	5.8	0.0832	0.963	0.683	3.9291	49.6896	13.5775	438.865	54.8754	0	0	155.958
			n=5	6th-early 7th?	20	20.9	1.23	1.99	65.8	n.a.	0.457	1.02	0.687	6.02	0.082	1	0.715	4.44774	47.293	18.5585	470.152	61.6816	0	0	178.237
				6th-early 7th?	24	20.6	1.49	2.04	66.1	n.a.	0.426	0.984	0.645	5.91	0.0775	1	0.696	2.91539	51.2873	11.3279	472.689	68.573	0	0	166.169
				6th-early 7th?	25	20.2	1.32	2.41	66.1	n.a.	0.376	0.834	0.618	6.36	0.0745	0.923	0.696	3.53619	39.4641	11.0066	433.791	55.4709	0	0	156.886
				6th c.	12	19.64	1.708	2.226	65.91		0.3786	0.7086	0.7913	6.787	0.09718	0.9565	0.6914	7.39	46.9	23.3	670	113	0	0	68.1
				6th c.	37	19.2	1.66	2.264	66.08		0.4235	0.7386	0.6541	6.88	0.1099	1.036	0.8593	11.7	62.5	24.4	735	103	0	0	86.1
				6th c.	38	19.38	1.441	2.256	66.06		0.4402	0.7647	0.6225	7.03	0.1095	0.952	0.831	5.96	59.4	24.8	713	107	0	0	93.4
					aver	18.9305	0.875821	2.17528	67.4287	0.0712403	0.309052	1.07654	0.524167	6.77256	0.110732	1.03594	0.723682	9.46545	71.2243	14.7903	541.413	75.7218	7.40923	377.972	133.785
					std	1.06149	0.264439	0.207888	1.60121	0.0382891	0.132179	0.264964	0.137521	0.783141	0.0221997	0.270626	0.165088	5.317	108.977	10.4996	128.165	36.0661	10.0772	632.046	216.109
